# Supplementary material for: Measuring intangible cultural heritage image: A scale development
Source: PLoS One. 2024 Jun 3;19(6):e0299088. doi: 10.1371/journal.pone.0299088 (PMC11146741; doi:10.1371/journal.pone.0299088)
Supplement: S1 Data — (ZIP) [file pone.0299088.s001.zip]

Archive with 7 entries (6 files):
- S1 Data/
- S1 Data/CFA-380.sav
- S1 Data/CFA-380.xlsx
- S1 Data/Data in Brief - CFA 380.docx
- S1 Data/Data in Brief - EFA 337.docx
- S1 Data/EFA-337.sav
- S1 Data/EFA-337.xlsx
