# Supplementary material for: Measuring intangible cultural heritage image: A scale development
Source: PLoS One. 2024 Jun 3;19(6):e0299088. doi: 10.1371/journal.pone.0299088 (PMC11146741; doi:10.1371/journal.pone.0299088)
Supplement: S1 Data — (ZIP) [file pone.0299088.s001.zip › S1 Data/CFA-380.xlsx]

## Sheet: Sheet1
ID	time	类型	描述	tran1	tran2	tran3	loca1	loca2	vita1	vita2	vita3	asso1	asso2	asso3	asso4	revi1	revi2	revi3	性别	年龄	职业	教育	收入	tran	loca	vita	asso	Ztran	Zloca	Zvita	Zasso	revi	image	Zrevi	Zimage
*	370	4	太震撼了，那栩栩如生的剪纸，只一把剪刀，把世界精品呈现	2	3	3	4	2	3	2	3	3	4	3	4	2	2	1	2	2	4	2	2	2.67	3	4	3.5	0.1767	0.36997	0.47611	0.57118	1.67	2.92	-0.79014	0.35969
化*2	1848	4	这是我国流传已久的智慧结晶，一定要让这些文化传承下去	2	3	5	1	4	2	1	2	5	3	2	3	3	2	5	1	2	5	3	3	3.33	2.5	2.5	3.25	0.85155	-0.068	-0.56368	0.34719	3.33	2.92	0.77042	0.35969
*	538	4	感觉手艺人的手艺精湛，几剪刀就可以剪出一个小人类的图案	3	2	4	2	1	2	1	2	1	1	2	1	1	4	2	1	2	7	1	2	3	1.5	2.5	1.25	0.51413	-0.94394	-0.56368	-1.44474	2.33	1.92	-0.16591	-0.82541
j*2	666	2	中华文化博大精深	3	3	2	2	3	4	1	3	1	3	2	4	4	3	2	2	2	4	3	2	2.67	2.5	4	2.5	0.1767	-0.068	0.47611	-0.32479	3	2.83	0.45831	0.26093
*	284	1	好看，感受到了中华文化的源远流长	2	5	1	2	1	1	1	2	4	1	4	5	1	1	3	1	1	12	1	6	2.67	1.5	2	3.5	0.1767	-0.94394	-0.91027	0.57118	1.67	2.75	-0.79014	0.16217
*	272	4	让我深深感受到了中国剪纸艺术的历史沉淀	1	3	3	2	1	3	4	2	2	3	3	2	2	1	3	1	2	4	3	4	2.33	1.5	4.5	2.5	-0.16072	-0.94394	0.82271	-0.32479	2	2.67	-0.47802	0.06341
*	266	2	感觉二人转很有意思，很有趣。	2	3	3	2	3	1	1	2	1	2	2	1	2	2	1	2	2	5	4	4	2.67	2.5	2	1.5	0.1767	-0.068	-0.91027	-1.22075	1.67	2.17	-0.79014	-0.52913
*	371	3	这是人类文明的传承，应该大力发扬	1	4	2	2	1	1	1	1	3	1	2	1	1	2	1	1	4	8	1	3	2.33	1.5	1.5	1.75	-0.16072	-0.94394	-1.25687	-0.99676	1.33	1.75	-1.10225	-1.02292
缘*8	412	2	比较开心快乐，好玩有有趣，比较放松	6	6	5	6	5	6	5	5	4	3	5	3	2	2	3	1	2	8	3	4	5.67	5.5	8	3.75	3.21352	2.55982	3.24889	0.79517	2.33	4.67	-0.16591	2.4336
*	857	2	非常的高兴，让人心情喜悦	1	3	3	2	3	1	2	2	2	3	4	2	1	1	2	1	3	4	2	3	2.33	2.5	2.5	2.75	-0.16072	-0.068	-0.56368	-0.1008	1.33	2.58	-1.10225	-0.03534
*	303	4	体验，感觉并不是我想象的那么简单。但特别感兴趣	4	4	5	6	6	5	3	2	2	6	5	6	5	3	6	2	3	5	3	4	4.33	6	5	4.75	1.86383	2.99779	1.16931	1.69113	4.67	4.25	2.01887	1.93981
中*_	343	3	充分感受了我国刺绣文化的精美，巧夺天工	2	1	2	2	1	1	1	1	4	4	4	2	3	3	3	2	2	4	2	3	1.67	1.5	1.5	3.5	-0.83557	-0.94394	-1.25687	0.57118	3	2.25	0.45831	-0.43038
*	301	1	我的感受就是给兴奋，感觉到了文化的时代已过去了，还有点不舍得吧，毕竟这是一个文化，一个信仰	4	4	3	5	2	5	2	4	2	4	4	5	4	4	2	2	1	4	3	2	3.67	3.5	5.5	3.75	1.18898	0.80794	1.5159	0.79517	3.33	3.5	0.77042	1.05099
石*彦	270	2	非常搞笑喜欢这种表演方式	3	4	2	1	4	4	1	1	1	3	3	4	2	4	3	2	2	5	2	3	3	2.5	3	2.75	0.51413	-0.068	-0.21708	-0.1008	3	2.42	0.45831	-0.23286
z*1	694	1	看见皮影的人物很逼真，动作灵活	4	4	3	6	3	5	1	2	3	4	1	4	1	2	1	2	2	9	2	2	3.67	4.5	4	3	1.18898	1.68388	0.47611	0.12319	1.33	3.17	-1.10225	0.65596
*	262	1	非常有趣，每个故事都形象生动，受益匪浅	6	2	4	5	5	1	2	2	6	7	2	1	5	3	4	2	2	4	3	3	4	5	2.5	4	1.5264	2.12185	-0.56368	1.01916	4	3.5	1.39465	1.05099
尊*北	358	1	很奇妙	3	1	2	3	2	2	3	4	3	4	3	4	4	4	3	1	2	3	3	3	2	2.5	4.5	3.5	-0.49815	-0.068	0.82271	0.57118	3.67	2.92	1.08254	0.35969
小*华	346	1	挺有意思的吧 动态很好很有趣	4	5	6	1	4	5	3	4	5	4	2	2	5	6	5	1	1	4	3	2	5	2.5	6	3.25	2.53868	-0.068	1.8625	0.34719	5.33	3.67	2.64309	1.24851
*	269	4	在海宁观看的皮影戏，非常精彩	4	5	2	1	1	1	2	1	4	4	1	1	3	6	4	2	2	4	2	2	3.67	1	2	2.5	1.18898	-1.38191	-0.91027	-0.32479	4.33	2.33	1.70676	-0.33162
兄*的	280	1	好看，有内涵，我们应该多学习多传承	2	4	3	2	2	3	2	2	2	2	3	2	2	1	2	1	2	2	3	3	3	2	3.5	2.25	0.51413	-0.50597	0.12952	-0.54878	1.67	2.58	-0.79014	-0.03534
*	416	1	新鲜，有价值	2	1	2	5	1	2	3	3	1	4	2	1	3	2	1	1	3	3	3	3	1.67	3	4	2	-0.83557	0.36997	0.47611	-0.77277	2	2.42	-0.47802	-0.23286
*	259	4	感觉剪纸很神奇，就一把剪刀一张纸就可以剪出许多东西	3	5	4	3	7	2	1	2	4	2	4	4	1	1	4	2	1	1	3	1	4	5	2.5	3.5	1.5264	2.12185	-0.56368	0.57118	2	3.5	-0.47802	1.05099
*	522	2	体验民间艺术表演能感受到民间文化的博大精深。	2	2	1	2	1	2	1	3	3	4	3	2	2	2	3	1	3	3	2	3	1.67	1.5	3	3	-0.83557	-0.94394	-0.21708	0.12319	2.33	2.33	-0.16591	-0.33162
*	301	3	苏绣真的是太好看了，一针一线超级棒！	1	1	2	1	2	1	2	1	4	1	4	1	1	1	2	2	2	3	3	3	1.33	1.5	2	2.5	-1.17299	-0.94394	-0.91027	-0.32479	1.33	1.83	-1.10225	-0.92417
*	273	2	非常好	6	6	7	7	6	7	6	7	6	7	6	7	6	7	6	1	3	4	3	3	6.33	6.5	10	6.5	3.88837	3.43575	4.63527	3.25906	6.33	6.58	3.57943	4.70504
*	279	4	陶冶情操身心放松置身事外	1	2	1	2	2	1	3	2	3	2	1	2	1	3	3	2	1	1	3	1	1.33	2	3	2	-1.17299	-0.50597	-0.21708	-0.77277	2.33	1.92	-0.16591	-0.82541
生*2	363	6	为中华文化自豪	4	3	3	3	4	2	3	2	4	4	3	4	1	1	2	1	2	8	2	3	3.33	3.5	3.5	3.75	0.85155	0.80794	0.12952	0.79517	1.33	3.25	-1.10225	0.75472
w*0	310	6	. 觉得凉茶很好喝，而且喝起来很健康	1	2	4	2	2	2	3	1	6	2	1	3	2	2	1	2	2	4	2	2	2.33	2	3	3	-0.16072	-0.50597	-0.21708	0.12319	1.67	2.67	-0.79014	0.06341
魏*3	286	2	感觉很有意思，而且很有特点	1	2	2	3	3	2	2	3	3	3	2	4	1	1	2	1	2	4	3	3	1.67	3	3.5	3	-0.83557	0.36997	0.12952	0.12319	1.33	2.75	-1.10225	0.16217
*	409	5	过年的时候都买杨柳青年画！小时候的过年必须贴的，真是国宝！	2	2	1	1	1	1	2	2	2	1	2	1	2	1	2	1	3	5	2	3	1.67	1	2.5	1.5	-0.83557	-1.38191	-0.56368	-1.22075	1.67	1.42	-0.79014	-1.41796
*	443	1	内心非常的震撼 对我影响很大 希望它可以一直传承下去	2	2	3	2	2	1	1	1	1	2	2	1	1	1	1	1	1	1	1	1	2.33	2	1.5	1.5	-0.16072	-0.50597	-1.25687	-1.22075	1	1.75	-1.41436	-1.02292
*	392	6	凉茶开始是苦的 回味是甜的 清热解火	2	2	1	1	2	2	3	3	5	1	5	2	2	1	1	2	3	4	2	3	1.67	1.5	4	3.25	-0.83557	-0.94394	0.47611	0.34719	1.33	2.33	-1.10225	-0.33162
施*环	292	1	挺好看的，人物动作都挺不错的	3	3	2	2	3	2	2	2	3	5	2	1	1	3	3	1	1	10	2	2	2.67	2.5	3	2.75	0.1767	-0.068	-0.21708	-0.1008	2.33	2.42	-0.16591	-0.23286
*	278	3	精美绝伦，苏绣做为中华文化瑰宝之一，质地优良，刻画栩栩如生	1	1	1	1	2	2	2	1	1	2	2	1	2	2	1	1	1	1	3	1	1	1.5	2.5	1.5	-1.51042	-0.94394	-0.56368	-1.22075	1.67	1.67	-0.79014	-1.12168
西*2	267	4	文化观赏性还是非常好的	3	2	3	3	3	3	2	2	2	3	2	3	3	2	3	1	2	3	3	3	2.67	3	3.5	2.5	0.1767	0.36997	0.12952	-0.32479	2.67	2.58	0.1462	-0.03534
刘*妹	379	2	感觉很搞笑，全场笑到肚子痛	3	3	1	3	1	1	2	4	1	4	4	4	2	1	2	1	1	1	1	1	2.33	2	3.5	3.25	-0.16072	-0.50597	0.12952	0.34719	1.67	2.83	-0.79014	0.26093
*	358	4	非常有意思，非常值得纪念	4	3	2	2	2	2	2	3	2	1	3	2	4	3	3	1	2	5	2	3	3	2	3.5	2	0.51413	-0.50597	0.12952	-0.77277	3.33	2.42	0.77042	-0.23286
*	267	1	非常精美灵动	1	1	3	4	3	3	3	2	3	2	1	2	3	2	3	1	2	2	4	3	1.67	3.5	4	2	-0.83557	0.80794	0.47611	-0.77277	2.67	2.5	0.1462	-0.1341
*	284	6	感觉传统文化的魅力是我们现代社会所不具备的厚重底蕴。	3	4	3	2	2	2	4	2	3	4	3	5	5	5	3	1	2	8	2	4	3.33	2	4	3.75	0.85155	-0.50597	0.47611	0.79517	4.33	3	1.70676	0.45844
*	277	2	炒枣仁多才多艺，搞笑	1	2	1	1	2	2	1	1	1	1	2	1	2	1	2	2	3	4	3	3	1.33	1.5	2	1.25	-1.17299	-0.94394	-0.91027	-1.44474	1.67	1.42	-0.79014	-1.41796
西*里	329	3	很精细，感受到中华文化的厚重	1	3	1	1	1	3	1	2	1	3	3	4	2	2	1	2	1	1	3	1	1.67	1	3	2.75	-0.83557	-1.38191	-0.21708	-0.1008	1.67	2.08	-0.79014	-0.62789
*	365	4	真是惟妙惟肖栩栩如生啊	4	3	4	1	1	1	3	1	1	1	2	2	1	1	1	2	1	4	2	2	3.67	1	2.5	1.5	1.18898	-1.38191	-0.56368	-1.22075	1	2	-1.41436	-0.72665
*	404	1	中国文化历史悠久，民族文化特点	1	2	2	3	1	2	1	2	1	4	2	2	3	3	2	2	1	1	3	2	1.67	2	2.5	2.25	-0.83557	-0.50597	-0.56368	-0.54878	2.67	2.08	0.1462	-0.62789
*	267	3	购买苏绣完全处于观赏和收藏的目的购买	2	3	4	2	4	5	5	1	4	4	3	4	4	2	4	1	3	8	3	5	3	3	5.5	3.75	0.51413	0.36997	1.5159	0.79517	3.33	3.58	0.77042	1.14975
*	341	2	舒服，感觉自己就在他们中间的样子	2	5	1	2	2	5	7	2	1	7	1	4	5	5	2	1	1	9	2	2	2.67	2	7	3.25	0.1767	-0.50597	2.55569	0.34719	4	3.5	1.39465	1.05099
王*羽	317	1	现在非物质文化很多己经流失了 我们要把他继承下来	5	1	3	1	3	1	2	3	1	3	2	1	1	2	1	1	2	6	1	2	3	2	3	1.75	0.51413	-0.50597	-0.21708	-0.99676	1.33	2.08	-1.10225	-0.62789
_*洲	297	2	展现了当地的人文风貌风土人情	2	2	1	1	1	2	2	2	1	3	2	1	1	1	2	1	3	4	3	3	1.67	1	3	1.75	-0.83557	-1.38191	-0.21708	-0.99676	1.33	1.92	-1.10225	-0.82541
*	283	2	传承中国优秀文化，感受中国优良传统	2	3	5	2	4	2	1	2	4	4	3	4	2	2	3	1	2	5	2	3	3.33	3	2.5	3.75	0.85155	0.36997	-0.56368	0.79517	2.33	3.17	-0.16591	0.65596
*	469	1	深深的感受	2	2	4	2	3	3	3	2	3	2	2	1	2	1	1	1	1	8	2	3	2.67	2.5	4	2	0.1767	-0.068	0.47611	-0.77277	1.33	2.5	-1.10225	-0.1341
*	388	4	购买剪纸艺术需要传承非物质文化遗产、心里非常激动感受中国的非物质文化艺术	2	2	2	2	3	1	2	3	2	2	1	1	3	2	2	1	2	2	3	3	2	2.5	3	1.5	-0.49815	-0.068	-0.21708	-1.22075	2.33	2	-0.16591	-0.72665
追*6	595	4	觉得博大精深，让我充满了敬畏感，骄傲	2	1	2	3	1	2	1	2	6	4	2	2	1	1	3	2	2	5	3	3	1.67	2	2.5	3.5	-0.83557	-0.50597	-0.56368	0.57118	1.67	2.33	-0.79014	-0.33162
*	313	4	很喜欢，觉得古人是非常有智慧的，可以创造出这么好的东西	3	2	1	2	3	3	2	3	3	2	3	3	2	3	2	1	2	4	3	3	2	2.5	4	2.75	-0.49815	-0.068	0.47611	-0.1008	2.33	2.5	-0.16591	-0.1341
f*m	264	1	传承下来的文化非常博大精深，值得更多人了解	2	2	2	2	1	1	2	2	5	5	2	2	3	3	2	2	1	5	3	2	2	1.5	2.5	3.5	-0.49815	-0.94394	-0.56368	0.57118	2.67	2.5	0.1462	-0.1341
*	254	2	非常有趣，很有历史价值，值得传承	1	2	3	2	2	2	2	2	1	2	1	2	1	2	1	1	2	6	3	2	2	2	3	1.5	-0.49815	-0.50597	-0.21708	-1.22075	1.33	2.08	-1.10225	-0.62789
虾*号	313	4	感觉到很强烈的中华优秀传统文化的深刻蕴涵和力量	3	5	5	5	5	5	2	3	3	1	1	4	6	6	3	2	1	1	1	1	4.33	5	5	2.25	1.86383	2.12185	1.16931	-0.54878	5	3.58	2.33098	1.14975
*	350	4	非常漂亮，体现了民族的智慧和心灵手巧	2	2	1	3	1	3	2	3	1	2	3	2	1	2	3	1	2	3	3	4	1.67	2	4	2	-0.83557	-0.50597	0.47611	-0.77277	2	2.17	-0.47802	-0.52913
E*u	398	4	非常惊艳，纸就在剪纸的人手里有了形状	2	4	4	3	2	1	1	2	4	4	3	1	1	1	2	2	2	5	3	3	3.33	2.5	2	3	0.85155	-0.068	-0.91027	0.12319	1.33	2.75	-1.10225	0.16217
1*0	385	1	感受到了祖国的历史悠久 也深深的体会到古代人民的智慧 为止佩服	2	2	3	2	1	2	1	2	3	3	2	2	1	1	2	2	2	4	1	2	2.33	1.5	2.5	2.5	-0.16072	-0.94394	-0.56368	-0.32479	1.33	2.25	-1.10225	-0.43038
*	345	2	去东北看过几场正宗的东北二人转，挺有当地特色的	2	3	3	1	1	1	2	1	5	4	5	3	1	2	3	1	4	3	2	3	2.67	1	2	4.25	0.1767	-1.38191	-0.91027	1.24315	2	2.5	-0.47802	-0.1341
搞*角	663	1	很喜欢有趣，希望一直有人传承下去	2	1	2	1	2	2	2	2	1	1	2	2	2	1	2	2	2	3	3	3	1.67	1.5	3	1.5	-0.83557	-0.94394	-0.21708	-1.22075	1.67	1.67	-0.79014	-1.12168
*	312	2	使人娱乐的同时精神放松，愉悦	2	2	2	2	1	1	1	2	4	6	4	3	2	4	2	2	1	9	1	2	2	1.5	2	4.25	-0.49815	-0.94394	-0.91027	1.24315	2.67	2.75	0.1462	0.16217
花*0	280	1	特别独特很精彩学习了很多历史文化	1	1	2	3	4	4	2	3	3	3	2	3	2	3	3	2	1	4	3	3	1.33	3.5	4.5	2.75	-1.17299	0.80794	0.82271	-0.1008	2.67	2.67	0.1462	0.06341
*	347	4	艺术源于生活并高于生活	1	2	1	2	2	1	2	2	1	2	1	1	2	1	2	1	2	4	3	2	1.33	2	2.5	1.25	-1.17299	-0.50597	-0.56368	-1.44474	1.67	1.5	-0.79014	-1.3192
*	498	6	清热降火，没事喝点预防也好	5	3	2	2	1	5	3	1	1	5	3	3	3	6	3	1	2	6	1	1	3.33	1.5	4.5	3	0.85155	-0.94394	0.82271	0.12319	4	2.75	1.39465	0.16217
*	511	6	感觉到中国传统文化的博大精深	1	1	1	2	1	3	3	2	3	1	2	3	2	1	4	1	4	8	1	4	1	1.5	4	2.25	-1.51042	-0.94394	0.47611	-0.54878	2.33	2.17	-0.16591	-0.52913
L*2	275	1	震撼	3	4	3	3	2	3	2	2	3	3	2	3	3	2	1	2	2	4	3	4	3.33	2.5	3.5	2.75	0.85155	-0.068	0.12952	-0.1008	2	2.75	-0.47802	0.16217
秦*队	353	1	小时候看过，现在很难看到，	1	3	3	1	4	2	1	1	3	3	2	3	2	3	2	1	2	3	3	3	2.33	2.5	2	2.75	-0.16072	-0.068	-0.91027	-0.1008	2.33	2.25	-0.16591	-0.43038
*	346	1	很好，很有情感	2	2	1	2	3	2	2	2	1	1	2	1	2	2	2	1	2	8	1	3	1.67	2.5	3	1.25	-0.83557	-0.068	-0.21708	-1.44474	2	1.67	-0.47802	-1.12168
*	353	2	觉得中华非物质文化遗产能源远流长很骄傲	1	2	2	2	2	1	2	2	2	1	1	2	1	2	1	2	1	1	2	1	1.67	2	2.5	1.5	-0.83557	-0.50597	-0.56368	-1.22075	1.33	1.75	-1.10225	-1.02292
*	491	1	觉得朴实亲切而且表现手法出彩，更展现了传统文化的博大精深	2	1	5	1	4	2	1	2	4	3	4	1	2	4	3	1	1	9	3	2	2.67	2.5	2.5	3	0.1767	-0.068	-0.56368	0.12319	3	2.67	0.45831	0.06341
*	337	1	新奇，好看	2	3	4	5	6	3	3	1	5	5	6	4	4	3	4	2	2	12	2	2	3	5.5	3.5	5	0.51413	2.55982	0.12952	1.91512	3.67	4.08	1.08254	1.7423
*	461	1	文化遗产包含了许多传统信息，意义非凡	3	1	4	2	3	2	1	2	4	4	2	2	1	2	2	1	2	9	3	4	2.67	2.5	2.5	3	0.1767	-0.068	-0.56368	0.12319	1.67	2.42	-0.79014	-0.23286
*	253	3	非常好，能够体会到其中传承百年的匠心	2	2	2	2	3	3	2	2	4	2	3	3	4	3	4	2	1	1	3	2	2	2.5	3.5	3	-0.49815	-0.068	0.12952	0.12319	3.67	2.67	1.08254	0.06341
*	290	4	剪纸艺术简直是我们民族的瑰宝。你根本无法想象一张纸 通过非遗传承人的手 能释放出怎样的光彩。我希望大家能多保护我国的非遗文化。	4	2	5	3	2	4	7	3	2	3	3	4	1	2	7	2	1	4	2	2	3.67	2.5	7	3	1.18898	-0.068	2.55569	0.12319	3.33	3.42	0.77042	0.95223
夜*园	706	2	幽默风趣，雅俗共赏，开心快乐	1	2	3	2	2	4	3	1	7	6	7	4	2	2	6	1	3	4	2	3	2	2	4	6	-0.49815	-0.50597	0.47611	2.81108	3.33	3.92	0.77042	1.54478
*	290	4	感受到了传统文化的魅力	2	2	4	2	4	2	3	2	4	3	2	2	2	2	5	2	2	5	3	3	2.67	3	3.5	2.75	0.1767	0.36997	0.12952	-0.1008	3	2.83	0.45831	0.26093
雷*g	286	4	很好非常棒，太棒了，棒的不能再棒！	2	1	2	2	1	1	1	3	1	3	1	2	2	3	2	1	1	2	2	5	1.67	1.5	2.5	1.75	-0.83557	-0.94394	-0.56368	-0.99676	2.33	1.67	-0.16591	-1.12168
*	345	1	很有意思	2	2	2	2	3	3	3	2	1	1	1	1	4	3	3	2	2	4	2	3	2	2.5	4	1	-0.49815	-0.068	0.47611	-1.66873	3.33	2	0.77042	-0.72665
D*a	260	2	风趣幽默并且觉得愉悦身心	1	1	1	2	2	2	1	1	2	3	2	2	2	4	2	1	2	3	3	4	1	2	2	2.25	-1.51042	-0.50597	-0.91027	-0.54878	2.67	2.08	0.1462	-0.62789
*	329	4	觉得有收藏价值	1	1	1	1	1	1	1	1	1	1	1	1	1	1	1	2	1	1	2	3	1	1	1.5	1	-1.51042	-1.38191	-1.25687	-1.66873	1	1	-1.41436	-1.91175
浅*落	313	1	感觉很新奇，很好玩	3	2	3	2	2	3	1	1	1	1	2	2	3	1	2	2	2	8	2	3	2.67	2	2.5	1.5	0.1767	-0.50597	-0.56368	-1.22075	2	1.92	-0.47802	-0.82541
*	860	4	这个剪纸手太巧了，非常漂亮，我们很喜欢一直保存着	2	1	2	2	4	1	2	2	2	2	4	2	1	1	2	2	3	8	1	3	1.67	3	2.5	2.5	-0.83557	0.36997	-0.56368	-0.32479	1.33	2.33	-1.10225	-0.33162
执*年	459	4	剪纸传人眨眼功夫便剪出活灵活现的精致图案，我的内心为他苦心孤诣的匠心精神折服，这便是非物质文化遗产的魅力吧	2	1	2	3	2	2	1	1	1	3	2	1	2	1	2	2	2	4	2	3	1.67	2.5	2	1.75	-0.83557	-0.068	-0.91027	-0.99676	1.67	1.83	-0.79014	-0.92417
*	403	5	购买杨柳青年画第一为了收藏第二母亲喜欢	1	2	3	3	4	5	3	3	6	2	1	4	4	3	2	2	4	8	3	6	2	3.5	5.5	3.25	-0.49815	0.80794	1.5159	0.34719	3	3.33	0.45831	0.85348
刘*2	331	4	太厉害了，剪出了中国文化的精髓	1	1	2	3	1	2	3	2	1	3	2	2	3	3	2	2	1	9	2	6	1.33	2	3.5	2	-1.17299	-0.50597	0.12952	-0.77277	2.67	2	0.1462	-0.72665
*	268	2	二人转非常有趣，给人的感觉非常好	2	2	3	2	4	1	1	2	1	3	3	4	1	1	3	1	2	3	2	6	2.33	3	2	2.75	-0.16072	0.36997	-0.91027	-0.1008	1.67	2.5	-0.79014	-0.1341
凌*觉	310	4	震撼	2	2	3	4	3	2	4	1	3	1	4	2	2	2	3	2	2	4	3	3	2.33	3.5	3.5	2.5	-0.16072	0.80794	0.12952	-0.32479	2.33	2.67	-0.16591	0.06341
d*0	578	2	觉得二人转这种表现形式很有趣	3	1	4	1	2	2	2	3	3	2	2	1	3	3	4	1	3	6	2	3	2.67	1.5	3.5	2	0.1767	-0.94394	0.12952	-0.77277	3.33	2.08	0.77042	-0.62789
*	269	4	感觉中华文化博大精深，要传承下去	1	1	1	2	1	1	1	1	1	1	1	2	2	2	3	1	1	1	1	1	1	1.5	1.5	1.25	-1.51042	-0.94394	-1.25687	-1.44474	2.33	1.33	-0.16591	-1.51671
*	356	6	由于广告而购买凉茶，品尝后感觉不错	2	2	2	3	2	2	2	2	7	1	3	2	1	2	1	2	2	4	3	2	2	2.5	3	3.25	-0.49815	-0.068	-0.21708	0.34719	1.33	2.42	-1.10225	-0.23286
原*我	276	4	感觉古色古香的 加基森很喜欢	6	1	3	1	6	3	1	4	2	1	2	1	3	2	2	1	2	4	3	3	3.33	3.5	4	1.5	0.85155	0.80794	0.47611	-1.22075	2.33	2.33	-0.16591	-0.33162
小*a	304	5	技艺精湛的让人大开眼界	2	3	2	1	3	1	3	2	3	2	2	2	3	2	2	1	3	3	3	4	2.33	2	3	2.25	-0.16072	-0.50597	-0.21708	-0.54878	2.33	2.08	-0.16591	-0.62789
*	374	2	赏心悦目，非常愉快的体验	2	2	2	2	4	1	3	2	2	3	3	2	2	3	3	1	1	6	1	3	2	3	3	2.5	-0.49815	0.36997	-0.21708	-0.32479	2.67	2.42	0.1462	-0.23286
w*k	403	2	搞笑，给大家带来好心情	1	2	1	2	1	2	1	1	2	2	1	1	2	1	3	1	2	9	1	2	1.33	1.5	2	1.5	-1.17299	-0.94394	-0.91027	-1.22075	2	1.5	-0.47802	-1.3192
明*更	280	2	这种带有强烈地域特色和中国味道的宝贵文化是真正的财富	3	4	3	4	5	2	4	2	2	3	2	3	4	2	4	2	2	4	2	3	3.33	4.5	4	2.5	0.85155	1.68388	0.47611	-0.32479	3.33	3.25	0.77042	0.75472
h*华	299	1	感觉很有文化气息	3	1	3	4	3	3	3	3	5	4	3	3	1	3	3	1	2	4	3	3	2.33	3.5	4.5	3.75	-0.16072	0.80794	0.82271	0.79517	2.33	3.08	-0.16591	0.5572
三*0	393	4	传承人技艺高超，剪纸剪的图案惟妙惟肖	2	2	3	2	2	1	1	2	1	3	2	2	1	1	4	2	3	4	2	3	2.33	2	2	2	-0.16072	-0.50597	-0.91027	-0.77277	2	2	-0.47802	-0.72665
*	285	4	中国文化很漂亮	2	2	2	3	4	2	4	3	2	3	3	4	3	3	4	2	1	1	2	3	2	3.5	4.5	3	-0.49815	0.80794	0.82271	0.12319	3.33	2.92	0.77042	0.35969
l*烟	345	2	感觉不错很新鲜下次还会观赏	3	2	3	3	3	3	2	4	3	2	3	3	2	3	2	1	2	4	3	3	2.67	3	4.5	2.75	0.1767	0.36997	0.82271	-0.1008	2.33	2.83	-0.16591	0.26093
木*4	325	1	很经典	1	3	2	3	1	1	2	1	1	2	1	2	1	2	2	1	2	2	2	3	2	2	2	1.5	-0.49815	-0.50597	-0.91027	-1.22075	1.67	1.75	-0.79014	-1.02292
*	267	2	特别的开心能让我放松工作压力	2	3	2	1	2	1	2	2	5	3	5	6	1	1	2	2	3	3	3	4	2.33	1.5	2.5	4.75	-0.16072	-0.94394	-0.56368	1.69113	1.33	2.92	-1.10225	0.35969
*	1732	4	剪纸是一种艺术，看的过程真的是一种震撼，很喜欢剪纸	2	2	4	4	5	4	3	2	2	4	2	3	2	4	2	2	2	4	3	3	2.67	4.5	4.5	2.75	0.1767	1.68388	0.82271	-0.1008	2.67	3.25	0.1462	0.75472
*	1685	4	在剪纸过程中，我学会的不只是简单而又不简单的剪纸，有的是制作过程中的那一份耐心、细心与一双灵巧的双手。	2	2	1	1	2	1	1	2	2	2	2	1	2	1	1	2	1	7	3	4	1.67	1.5	2	1.75	-0.83557	-0.94394	-0.91027	-0.99676	1.33	1.5	-1.10225	-1.3192
*	336	2	很好看，也不错。不过我觉得很快就没有这样很好看的啦啊	1	1	2	2	2	2	1	1	2	1	2	1	2	1	2	1	1	4	3	4	1.33	2	2	1.5	-1.17299	-0.50597	-0.91027	-1.22075	1.67	1.58	-0.79014	-1.22044
*	353	4	文化底蕴深厚，有很重要传承价值，值得珍视。	1	1	2	2	2	1	2	1	2	1	2	1	2	1	1	1	2	4	3	4	1.33	2	2	1.5	-1.17299	-0.50597	-0.91027	-1.22075	1.33	1.58	-1.10225	-1.22044
*	333	1	很好的我很喜欢超级爱看这些对这些很满意	5	1	7	4	5	2	5	4	3	1	2	5	3	3	5	1	1	7	2	3	4.33	4.5	5.5	2.75	1.86383	1.68388	1.5159	-0.1008	3.67	3.5	1.08254	1.05099
弓*语	293	1	挺好玩的	2	3	3	2	3	2	3	1	6	6	7	4	3	4	4	1	1	9	2	3	2.67	2.5	3	5.75	0.1767	-0.068	-0.21708	2.58709	3.67	3.67	1.08254	1.24851
*	266	3	在感官上是震惊的，技术的精湛是传承的根本	3	2	3	1	1	5	2	3	1	3	3	2	1	3	2	2	2	5	2	3	2.67	1	5	2.25	0.1767	-1.38191	1.16931	-0.54878	2	2.67	-0.47802	0.06341
h*6	289	1	不愧为国粹，好看经典，我们应该珍惜	1	1	2	1	5	3	1	2	3	3	2	2	2	3	1	1	2	5	3	3	1.33	3	3	2.5	-1.17299	0.36997	-0.21708	-0.32479	2	2.33	-0.47802	-0.33162
人*8	292	4	感叹人类的智慧	3	2	3	1	2	1	2	1	2	5	1	1	2	3	1	2	3	4	1	2	2.67	1.5	2	2.25	0.1767	-0.94394	-0.91027	-0.54878	2	1.92	-0.47802	-0.82541
*	665	5	很好看观赏价值很高	2	2	3	2	3	2	3	1	6	6	1	2	2	1	3	2	4	6	1	2	2.33	2.5	3	3.75	-0.16072	-0.068	-0.21708	0.79517	2	2.92	-0.47802	0.35969
T*L	278	4	非常惊喜	2	3	4	2	2	4	2	2	5	3	4	2	3	3	2	1	2	5	3	3	3	2	4	3.5	0.51413	-0.50597	0.47611	0.57118	2.67	3	0.1462	0.45844
最*你	263	1	感觉很好，非物质文化遗产很好看，是老一辈留下的东西	1	1	3	2	1	1	2	2	5	4	2	1	1	2	1	2	1	4	2	3	1.67	1.5	2.5	3	-0.83557	-0.94394	-0.56368	0.12319	1.33	2.17	-1.10225	-0.52913
*	301	4	非常开心，感觉到很有去	1	5	2	2	2	3	1	2	3	4	1	5	2	3	3	1	3	3	4	3	2.67	2	3	3.25	0.1767	-0.50597	-0.21708	0.34719	2.67	2.67	0.1462	0.06341
*	604	6	非常好的刺绣品，手感，工艺好	3	3	4	2	3	2	1	3	4	5	5	3	4	3	3	2	3	7	1	2	3.33	2.5	3	4.25	0.85155	-0.068	-0.21708	1.24315	3.33	3.33	0.77042	0.85348
q*了	385	4	历史遗产是我国悠久的文化，我们应爱护它，珍惜它	2	2	2	3	1	1	2	1	2	1	2	2	3	2	1	1	2	6	1	3	2	2	2	1.75	-0.49815	-0.50597	-0.91027	-0.99676	2	1.83	-0.47802	-0.92417
爱*4	331	3	特别有特点。带有民族气息。	2	1	5	6	5	3	5	4	4	5	2	6	3	6	3	2	2	3	3	3	2.67	5.5	6	4.25	0.1767	2.55982	1.8625	1.24315	4	4.17	1.39465	1.84106
*	410	1	有点儿像看电影似的	6	6	7	7	7	7	6	6	6	7	7	6	6	7	6	2	2	5	4	3	6.33	7	9.5	6.5	3.88837	3.87372	4.28868	3.25906	6.33	6.58	3.57943	4.70504
*	305	4	我觉得吧，非物质文化遗产也需要保护，特别好看，希望能传承下去	2	1	3	5	3	1	2	3	2	5	2	1	3	3	4	2	2	4	3	3	2	4	3	2.5	-0.49815	1.24591	-0.21708	-0.32479	3.33	2.5	0.77042	-0.1341
*	308	2	很好看，这项非物质文化遗产保护很好	2	2	2	2	2	2	2	3	1	3	2	4	2	4	3	2	2	8	2	3	2	2	3.5	2.5	-0.49815	-0.50597	0.12952	-0.32479	3	2.33	0.45831	-0.33162
邵*y	302	2	很有感触，需要传承	6	3	2	1	4	2	2	3	2	4	3	3	3	2	3	1	2	6	2	3	3.67	2.5	3.5	3	1.18898	-0.068	0.12952	0.12319	2.67	2.75	0.1462	0.16217
*	289	3	非常震撼，比机器织出来的都逼真，色彩也丰富	1	2	2	1	3	2	1	2	3	4	3	3	1	1	3	2	3	9	2	2	1.67	2	2.5	3.25	-0.83557	-0.50597	-0.56368	0.34719	1.67	2.42	-0.79014	-0.23286
*	269	6	非常好	2	3	2	2	4	2	3	2	3	4	4	3	3	4	5	1	3	6	2	3	2.33	3	3.5	3.5	-0.16072	0.36997	0.12952	0.57118	4	3	1.39465	0.45844
*	733	4	每逢春节时在集市看到剪纸，感觉小小的纸张能剪出精美的窗花	3	1	3	1	4	1	3	1	5	3	1	2	2	2	1	1	2	3	3	3	2.33	2.5	2.5	2.75	-0.16072	-0.068	-0.56368	-0.1008	1.67	2.25	-0.79014	-0.43038
不*户	345	1	玩耍中体会了中华上下五千年的文化，仿佛自己回到了古代	3	1	3	1	3	3	1	1	5	6	1	5	2	1	2	2	1	9	1	6	2.33	2	2.5	4.25	-0.16072	-0.50597	-0.56368	1.24315	1.67	2.58	-0.79014	-0.03534
*	355	2	传统文化习俗 看后感触好大	2	1	1	2	2	1	1	1	2	1	4	2	1	2	1	2	2	3	2	3	1.33	2	1.5	2.25	-1.17299	-0.50597	-1.25687	-0.54878	1.33	1.67	-1.10225	-1.12168
*	380	4	剪纸很有韵味，在过年的时候	2	2	1	2	1	2	1	2	2	1	2	2	2	3	2	2	3	4	3	2	1.67	1.5	2.5	1.75	-0.83557	-0.94394	-0.56368	-0.99676	2.33	1.83	-0.16591	-0.92417
*	312	6	茶最先由黄帝在煮水发现的 现在依旧有茶的传承者挺好的	2	3	1	1	1	2	1	2	2	1	2	3	4	1	1	2	2	4	2	2	2	1	2.5	2	-0.49815	-1.38191	-0.56368	-0.77277	2	1.67	-0.47802	-1.12168
*	267	4	感觉特别的好看，很佩服	1	2	1	1	2	2	2	2	2	2	1	2	2	3	1	1	4	4	2	3	1.33	1.5	3	1.75	-1.17299	-0.94394	-0.21708	-0.99676	2	1.75	-0.47802	-1.02292
*	289	2	愉快	1	1	2	1	1	2	2	3	2	2	1	1	2	1	2	1	2	6	2	3	1.33	1	3.5	1.5	-1.17299	-1.38191	0.12952	-1.22075	1.67	1.67	-0.79014	-1.12168
孙*0	341	1	很好玩，有一种历史感，传承感，	2	2	3	3	3	3	1	3	1	4	2	1	1	1	2	2	2	5	3	3	2.33	3	3.5	2	-0.16072	0.36997	0.12952	-0.77277	1.33	2.25	-1.10225	-0.43038
*	265	5	我感受是挺好的东西	4	3	2	2	3	4	3	3	2	7	5	4	5	2	6	1	4	6	2	3	3	2.5	5	4.5	0.51413	-0.068	1.16931	1.46714	4.33	3.42	1.70676	0.95223
*	341	2	兴奋	2	5	3	4	4	4	7	4	7	5	5	4	7	6	3	2	3	5	3	4	3.33	4	7.5	5.25	0.85155	1.24591	2.90229	2.13911	5.33	4.67	2.64309	2.4336
*	292	6	很好喝，很喜欢喝它	3	2	4	5	3	3	4	2	3	3	2	3	4	1	3	1	3	3	3	4	3	4	4.5	2.75	0.51413	1.24591	0.82271	-0.1008	2.67	3.08	0.1462	0.5572
*	267	2	感觉东北二人转很搞笑	2	1	1	2	2	2	1	1	1	2	1	2	1	2	1	1	4	6	2	3	1.33	2	2	1.5	-1.17299	-0.50597	-0.91027	-1.22075	1.33	1.42	-1.10225	-1.41796
*	275	1	我感觉非物质文化非常好	1	1	1	1	1	1	2	1	1	1	2	2	1	2	2	1	4	6	2	3	1	1	2	1.5	-1.51042	-1.38191	-0.91027	-1.22075	1.67	1.33	-0.79014	-1.51671
喂*d	263	4	成品精细，生动，逼真，手工好	2	1	3	4	2	2	3	1	4	4	3	3	3	2	4	1	2	3	3	4	2	3	3	3.5	-0.49815	0.36997	-0.21708	0.57118	3	2.67	0.45831	0.06341
*	355	2	现场气氛非常棒，演员很有功底	3	4	3	2	2	1	3	3	2	5	4	4	2	3	2	1	2	6	2	3	3.33	2	3.5	3.75	0.85155	-0.50597	0.12952	0.79517	2.33	3.17	-0.16591	0.65596
7*u	607	4	感觉老一辈的手工艺人太厉害了，出神入化	3	3	3	3	3	3	2	2	2	1	2	2	1	2	1	1	2	6	2	3	3	3	3.5	1.75	0.51413	0.36997	0.12952	-0.99676	1.33	2.33	-1.10225	-0.33162
*	398	2	活泼通俗	2	5	5	2	2	2	2	3	4	3	4	4	2	2	4	1	1	1	1	1	4	2	3.5	3.75	1.5264	-0.50597	0.12952	0.79517	2.67	3.42	0.1462	0.95223
*	320	4	中国的剪纸生龙活虎	5	1	4	4	1	3	1	2	5	3	6	2	5	1	5	2	3	5	3	2	3.33	2.5	3	4	0.85155	-0.068	-0.21708	1.01916	3.67	3	1.08254	0.45844
打*鼠	1818	4	感觉是多维空间的叠加，剪出精美图案，非常不可思议	1	2	2	2	1	2	2	1	2	3	3	2	2	2	4	1	2	8	3	6	1.67	1.5	2.5	2.5	-0.83557	-0.94394	-0.56368	-0.32479	2.67	1.92	0.1462	-0.82541
*	397	4	购买剪纸享受了艺术的快乐	6	6	7	6	6	6	7	2	3	2	1	2	1	2	2	2	4	5	2	3	6.33	6	7.5	2	3.88837	2.99779	2.90229	-0.77277	1.67	4.58	-0.79014	2.33485
*	273	1	感觉很有趣很棒下次还会观看	2	2	1	4	2	3	2	2	2	3	2	3	1	2	3	1	2	4	3	3	1.67	3	3.5	2.5	-0.83557	0.36997	0.12952	-0.32479	2	2.42	-0.47802	-0.23286
*	458	4	感觉很有年代感	2	4	3	3	2	4	3	2	2	3	2	3	2	3	2	2	3	3	3	4	3	2.5	4.5	2.5	0.51413	-0.068	0.82271	-0.32479	2.33	2.83	-0.16591	0.26093
t*8	264	1	很有特色，特别精彩，是中国文化的瑰宝	2	3	1	1	2	1	2	2	1	2	2	1	1	1	2	1	2	7	2	4	2	1.5	2.5	1.5	-0.49815	-0.94394	-0.56368	-1.22075	1.33	1.67	-1.10225	-1.12168
*	253	2	很有乡土气息，和地域风味。	2	3	2	1	1	3	3	5	2	4	2	5	3	2	3	2	3	4	3	3	2.33	1	5.5	3.25	-0.16072	-1.38191	1.5159	0.34719	2.67	3	0.1462	0.45844
*	351	1	文化在流失 亟需要保护	5	2	3	3	2	2	3	2	4	4	3	2	3	4	3	1	2	9	1	2	3.33	2.5	3.5	3.25	0.85155	-0.068	0.12952	0.34719	3.33	2.67	0.77042	0.06341
*	276	4	很好看	6	6	7	7	7	7	6	6	7	6	7	6	7	6	7	1	3	4	3	3	6.33	7	9.5	6.5	3.88837	3.87372	4.28868	3.25906	6.67	6.58	3.89154	4.70504
n*笔	401	4	观赏后觉得很伟大 ，能剪出那么精美的图形，各式各样。	3	3	3	2	2	2	2	2	4	3	6	5	2	2	3	2	1	4	3	2	3	2	3	4.5	0.51413	-0.50597	-0.21708	1.46714	2.33	3	-0.16591	0.45844
*	266	2	太让人震撼了，感觉中国文化的伟大	3	3	2	3	2	2	2	3	2	3	2	2	2	2	3	2	3	5	2	3	2.67	2.5	3.5	2.25	0.1767	-0.068	0.12952	-0.54878	2.33	2.33	-0.16591	-0.33162
*	446	2	非常搞笑，喜欢	1	2	1	2	1	2	2	1	2	2	2	1	2	2	1	1	4	4	2	3	1.33	1.5	2.5	1.75	-1.17299	-0.94394	-0.56368	-0.99676	1.67	1.58	-0.79014	-1.22044
*	305	1	感觉很震撼，从中学习到很多	1	3	2	3	3	2	1	1	5	5	5	6	3	3	3	2	2	4	1	2	2	3	2	5.25	-0.49815	0.36997	-0.91027	2.13911	3	3.08	0.45831	0.5572
*	267	4	中国文化博大精深，仰慕之情	2	3	3	2	3	1	2	3	2	2	1	1	2	2	1	2	2	4	2	3	2.67	2.5	3	1.5	0.1767	-0.068	-0.21708	-1.22075	1.67	2.25	-0.79014	-0.43038
*	283	3	中国瑰宝的美丽以及优秀	4	4	6	5	5	5	4	5	4	4	7	4	3	5	5	2	3	4	3	3	4.67	5	7	4.75	2.20125	2.12185	2.55569	1.69113	4.33	4.92	1.70676	2.72988
v*t	344	3	刺绣非常精美，讲解员也很专业	1	2	3	2	2	2	1	1	4	5	3	2	3	2	1	1	2	4	4	4	2	2	2	3.5	-0.49815	-0.50597	-0.91027	0.57118	2	2.58	-0.47802	-0.03534
王*去	278	1	感觉皮影表演的很逼真，需要大家多推广	5	2	1	1	1	1	2	1	4	3	2	3	1	2	2	1	2	8	2	3	2.67	1	2	3	0.1767	-1.38191	-0.91027	0.12319	1.67	1.83	-0.79014	-0.92417
*	273	4	感觉到了中华文化博大精深	2	2	2	2	3	2	3	4	3	4	4	2	3	2	3	1	1	1	1	1	2	2.5	4.5	3.25	-0.49815	-0.068	0.82271	0.34719	2.67	2.83	0.1462	0.26093
家*9	302	6	喝起来，特别清凉。特别的香。特别喜欢	3	6	3	6	5	6	3	5	3	5	3	5	3	5	3	1	3	5	2	3	4	5.5	7	4	1.5264	2.55982	2.55569	1.01916	3.67	4.5	1.08254	2.23609
*	381	4	非常能体现出我们中华民族的伟大艺术	4	3	6	5	3	1	1	2	4	2	6	1	4	5	4	1	1	1	2	1	4.33	4	2	3.25	1.86383	1.24591	-0.91027	0.34719	4.33	3.25	1.70676	0.75472
a*5	275	1	皮影戏非常具有中国特色，道具简易而故事内容很有趣，细节处十分传神	3	3	2	4	3	3	1	2	3	3	2	2	1	2	2	1	1	1	3	1	2.67	3.5	3	2.5	0.1767	0.80794	-0.21708	-0.32479	1.67	2.58	-0.79014	-0.03534
*	405	2	符合东北人那边的搞笑气质	1	2	1	2	2	1	2	1	2	2	2	1	2	1	2	1	4	3	2	3	1.33	2	2	1.75	-1.17299	-0.50597	-0.91027	-0.99676	1.67	1.67	-0.79014	-1.12168
*	298	1	非物质文化遗产是我们民族的瑰宝，应该保护并传承下去。	2	1	3	2	3	1	2	2	1	1	2	3	2	1	2	2	1	4	2	2	2	2.5	2.5	1.75	-0.49815	-0.068	-0.56368	-0.99676	1.67	1.92	-0.79014	-0.82541
*	289	2	非常喜欢二人转表演	3	2	2	3	3	2	4	1	2	2	3	5	5	5	4	1	4	4	3	4	2.33	3	3.5	3	-0.16072	0.36997	0.12952	0.12319	4.67	2.5	2.01887	-0.1341
*	283	2	开心	2	4	2	2	2	3	1	3	2	3	2	3	3	2	3	1	3	5	3	4	2.67	2	3.5	2.5	0.1767	-0.50597	0.12952	-0.32479	2.67	2.58	0.1462	-0.03534
*	256	1	通过看皮影使我了解了许多历史故事	2	2	1	2	2	1	1	1	2	1	2	1	2	1	2	1	3	4	3	3	1.67	2	1.5	1.5	-0.83557	-0.50597	-1.25687	-1.22075	1.67	1.42	-0.79014	-1.41796
一*哈	484	4	挺好看的，还有点想学的冲动，放在家里也算是收藏了吧！！感谢这些艺人的努力，一定要传承下去。	1	2	4	1	7	1	1	1	2	2	3	3	1	1	2	1	2	6	1	3	2.33	4	1.5	2.5	-0.16072	1.24591	-1.25687	-0.32479	1.33	2.5	-1.10225	-0.1341
大*宝	272	5	能感受到一种文化传承和积淀	1	1	3	1	4	1	2	1	2	4	1	2	3	3	2	2	2	3	3	3	1.67	2.5	2	2.25	-0.83557	-0.068	-0.91027	-0.54878	2.67	2.25	0.1462	-0.43038
*	380	6	还可以吧，能让人体会到了各种不一样的感觉！	4	7	2	6	6	3	2	3	3	6	2	2	3	4	4	1	1	9	1	1	4.33	6	4	3.25	1.86383	2.99779	0.47611	0.34719	3.67	4	1.08254	1.64354
*	368	2	取其精华，取其糟粕	2	2	3	1	4	2	3	3	2	3	3	4	4	3	4	1	4	7	1	2	2.33	2.5	4	3	-0.16072	-0.068	0.47611	0.12319	3.67	2.75	1.08254	0.16217
*	279	3	第一次见真的惊呆了，太漂亮了。	1	2	2	2	3	1	1	1	6	6	2	3	2	2	2	2	3	3	3	3	1.67	2.5	1.5	4.25	-0.83557	-0.068	-1.25687	1.24315	2	2.58	-0.47802	-0.03534
l*1	380	1	尽管不能理解人物语言，仍然浸在其中，	2	2	1	2	2	2	2	2	1	2	1	1	1	2	2	1	2	8	2	3	1.67	2	3	1.25	-0.83557	-0.50597	-0.21708	-1.44474	1.67	1.58	-0.79014	-1.22044
*	607	2	大众娱乐，非常有趣，观众喜闻乐见	2	1	2	1	1	2	1	1	2	1	2	1	2	1	1	1	4	3	3	4	1.67	1	2	1.5	-0.83557	-1.38191	-0.91027	-1.22075	1.33	1.5	-1.10225	-1.3192
一*剧	276	4	传统文化博大精深	3	1	3	3	1	3	1	3	1	2	3	2	2	2	1	2	4	4	3	3	2.33	2	3.5	2	-0.16072	-0.50597	0.12952	-0.77277	1.67	2.08	-0.79014	-0.62789
*	540	1	皮影戏发源于我国西汉时期的陕西，中国的传统艺术	5	1	1	1	2	1	2	3	3	2	2	3	1	1	3	1	2	8	1	3	2.33	1.5	3	2.5	-0.16072	-0.94394	-0.21708	-0.32479	1.67	1.83	-0.79014	-0.92417
*	757	4	剪纸的折叠、镂刻、钻孔技法博大精深，一把剪刀一张纸片就能变幻出精美绝伦的图画	1	2	3	2	4	1	2	1	2	3	3	2	1	1	2	2	2	4	3	3	2	3	2	2.5	-0.49815	0.36997	-0.91027	-0.32479	1.33	2.42	-1.10225	-0.23286
*	278	2	很精彩	3	3	3	2	3	2	3	3	2	3	2	3	3	2	2	1	3	8	1	2	3	2.5	4	2.5	0.51413	-0.068	0.47611	-0.32479	2.33	2.58	-0.16591	-0.03534
*	256	4	觉得我们中国的剪纸艺术真的好美丽	1	1	2	1	1	2	1	2	3	2	2	3	2	2	2	1	2	2	2	3	1.33	1	2.5	2.5	-1.17299	-1.38191	-0.56368	-0.32479	2	1.83	-0.47802	-0.92417
*	448	2	很好	2	2	2	2	2	1	3	2	2	2	1	2	1	1	2	2	1	4	2	3	2	2	3	1.75	-0.49815	-0.50597	-0.21708	-0.99676	1.33	2	-1.10225	-0.72665
c*9	304	4	中国文化博大精深	3	2	4	2	1	1	2	2	4	3	2	3	1	3	1	2	2	4	2	3	3	1.5	2.5	3	0.51413	-0.94394	-0.56368	0.12319	1.67	2.42	-0.79014	-0.23286
*	314	4	非物质文化遗产蕴含着中华民族特有的精神价值	3	1	2	1	2	4	3	2	5	3	3	1	3	1	1	2	2	5	2	2	2	1.5	4.5	3	-0.49815	-0.94394	0.82271	0.12319	1.67	2.58	-0.79014	-0.03534
*	330	2	非常精彩，传承下来的经典，都非常优秀	1	2	1	1	1	1	2	1	2	1	1	2	1	2	1	1	2	3	3	4	1.33	1	2	1.5	-1.17299	-1.38191	-0.91027	-1.22075	1.33	1.42	-1.10225	-1.41796
h*5	292	4	感受到这些文化的独特还有他们包含文化的博大精深	4	3	4	2	2	1	1	2	2	4	3	2	2	1	5	2	1	4	3	3	3.67	2	2	2.75	1.18898	-0.50597	-0.91027	-0.1008	2.67	2.42	0.1462	-0.23286
*	359	4	非常好	2	2	1	3	1	1	2	1	1	2	1	2	2	1	2	1	3	4	3	5	1.67	2	2	1.5	-0.83557	-0.50597	-0.91027	-1.22075	1.67	1.67	-0.79014	-1.12168
*	288	2	很有趣	4	5	4	4	2	3	2	3	5	5	4	3	4	5	4	1	1	9	1	2	4.33	3	4	4.25	1.86383	0.36997	0.47611	1.24315	4.33	3.83	1.70676	1.44602
*	276	3	精湛的技艺让我十分喜欢	2	2	3	2	3	3	3	3	2	3	2	3	1	2	2	2	4	4	3	4	2.33	2.5	4.5	2.5	-0.16072	-0.068	0.82271	-0.32479	1.67	2.5	-0.79014	-0.1341
可*蔡	271	4	我觉得看了感到很惊奇，惊叹太神奇了	1	5	3	3	1	4	3	4	1	2	1	3	4	3	2	2	1	4	2	3	3	2	5.5	1.75	0.51413	-0.50597	1.5159	-0.99676	3	2.67	0.45831	0.06341
*	318	6	凉茶夏天买一些喝起来清热解暑不长痘痘	3	4	3	3	3	3	2	1	3	1	3	1	3	2	3	1	1	9	1	2	3.33	3	3	2	0.85155	0.36997	-0.21708	-0.77277	2.67	2.33	0.1462	-0.33162
*	288	4	感觉非常神奇，感到老祖先的智慧和对于自然知识的博大精深	2	3	2	4	5	2	3	2	6	2	2	3	4	4	4	1	1	1	3	1	2.33	4.5	3.5	3.25	-0.16072	1.68388	0.12952	0.34719	4	3.17	1.39465	0.65596
*	312	7	当我在看到剪纸的时候，发现了一张纸可以把各种各样的东西剪的栩栩如生，我便决定买一些欣赏	1	4	3	4	5	2	1	1	1	2	4	5	1	1	1	1	2	4	2	3	2.67	4.5	2	3	0.1767	1.68388	-0.91027	0.12319	1	2.83	-1.41436	0.26093
马*萍	315	3	非常喜欢。	3	2	3	4	2	1	1	1	6	6	2	1	1	1	2	2	2	5	3	4	2.67	3	1.5	3.75	0.1767	0.36997	-1.25687	0.79517	1.33	2.75	-1.10225	0.16217
*	252	1	很形象，适合广大人民观看	2	1	2	1	1	1	1	1	2	2	2	1	1	1	2	2	4	3	3	3	1.67	1	1.5	1.75	-0.83557	-1.38191	-1.25687	-0.99676	1.33	1.33	-1.10225	-1.51671
*	259	4	剪纸工序复杂，漂亮！要做到心细！	2	2	2	2	2	1	1	2	4	3	3	2	1	2	1	1	3	5	3	3	2	2	2	3	-0.49815	-0.50597	-0.91027	0.12319	1.33	2.08	-1.10225	-0.62789
*	305	4	自然	4	2	4	4	6	5	2	3	6	7	6	5	3	2	1	1	2	4	1	3	3.33	5	5	6	0.85155	2.12185	1.16931	2.81108	2	4.42	-0.47802	2.13733
*	258	1	国之瑰宝，民族荣耀，极具观赏性	1	2	1	1	2	1	1	1	4	4	3	2	1	1	3	1	2	3	2	3	1.33	1.5	1.5	3.25	-1.17299	-0.94394	-1.25687	0.34719	1.67	2.08	-0.79014	-0.62789
*	441	3	绣出来的画很好看	4	4	3	3	4	3	4	3	3	3	3	2	3	2	3	2	2	5	3	2	3.67	3.5	5	2.75	1.18898	0.80794	1.16931	-0.1008	2.67	3.25	0.1462	0.75472
*	331	1	表演形式独特好看十分喜欢	2	2	1	1	1	2	1	1	2	1	3	2	3	2	3	2	4	3	3	3	1.67	1	2	2	-0.83557	-1.38191	-0.91027	-0.77277	2.67	1.5	0.1462	-1.3192
罗*8	520	4	剪纸是一项有生命的艺术，一张小小的纸会变成很多美好的祝福！	2	2	4	2	4	1	2	1	4	2	2	2	2	3	2	2	2	12	2	2	2.67	3	2	2.5	0.1767	0.36997	-0.91027	-0.32479	2.33	2.33	-0.16591	-0.33162
木*6	262	6	很可口，很清凉爽快，有舒缓烦恼的感觉	5	2	2	4	3	4	4	2	5	5	6	4	4	3	5	2	1	1	3	1	3	3.5	5	5	0.51413	0.80794	1.16931	1.91512	4	3.92	1.39465	1.54478
*	280	1	很形象，很有趣，现场气氛很好	1	1	2	2	2	1	3	2	4	3	3	2	3	2	1	2	2	4	3	3	1.33	2	3	3	-1.17299	-0.50597	-0.21708	0.12319	2	2.25	-0.47802	-0.43038
小*惶	353	4	很漂亮	1	4	4	1	2	2	2	1	4	2	3	3	3	4	4	2	2	4	3	4	3	1.5	2.5	3	0.51413	-0.94394	-0.56368	0.12319	3.67	2.5	1.08254	-0.1341
*	270	4	非常赏心悦目并且有收藏价值	2	2	1	1	1	1	2	2	2	1	2	1	1	2	1	2	1	5	3	3	1.67	1	2.5	1.5	-0.83557	-1.38191	-0.56368	-1.22075	1.33	1.42	-1.10225	-1.41796
钟*6	285	1	具有代表性的中国历史	1	3	2	3	2	3	2	4	2	2	3	1	3	4	1	1	2	3	2	3	2	2.5	4.5	2	-0.49815	-0.068	0.82271	-0.77277	2.67	2.5	0.1462	-0.1341
*	377	4	剪纸属于中国非物质文化遗产，具有独特的艺术风格	3	4	4	3	3	2	3	4	3	5	4	5	5	6	5	1	1	1	1	2	3.67	3	4.5	4.25	1.18898	0.36997	0.82271	1.24315	5.33	3.58	2.64309	1.14975
*	458	2	通俗易懂，地方特色浓郁，	2	2	4	2	2	2	2	1	3	4	2	4	2	1	3	2	3	4	1	2	2.67	2	2.5	3.25	0.1767	-0.50597	-0.56368	0.34719	2	2.67	-0.47802	0.06341
*	429	1	感觉非常有趣，同时也让我感觉到了中国文化的魅力。	2	2	3	5	6	2	1	3	4	5	4	3	2	2	3	1	1	1	1	1	2.33	5.5	3	4	-0.16072	2.55982	-0.21708	1.01916	2.33	3.42	-0.16591	0.95223
阳*2	562	4	非常喜欢，带回家留着纪念	2	1	1	2	3	2	2	2	1	1	2	2	2	1	1	2	2	8	3	3	1.33	2.5	3	1.5	-1.17299	-0.068	-0.21708	-1.22075	1.33	1.67	-1.10225	-1.12168
*	1871	4	很神奇，一把剪刀就能把人物雕刻的栩栩如生	3	4	3	4	3	4	3	2	2	3	2	3	3	2	3	1	2	4	4	3	3.33	3.5	4.5	2.5	0.85155	0.80794	0.82271	-0.32479	2.67	3.08	0.1462	0.5572
*	260	4	精巧的双手剪出来的大千世界	2	1	2	1	3	2	1	1	2	1	3	1	1	2	2	2	4	5	3	4	1.67	2	2	1.75	-0.83557	-0.50597	-0.91027	-0.99676	1.67	1.75	-0.79014	-1.02292
*	435	4	剪纸艺术剪的十二生肖栩栩如生	1	1	2	2	2	2	1	2	2	1	2	1	2	1	2	2	2	3	3	4	1.33	2	2.5	1.5	-1.17299	-0.50597	-0.56368	-1.22075	1.67	1.75	-0.79014	-1.02292
4*1	655	2	开心兴奋，值得观看，令人记忆犹新	1	2	2	3	3	1	1	1	7	7	4	4	3	3	4	2	3	4	3	3	1.67	3	1.5	5.5	-0.83557	0.36997	-1.25687	2.3631	3.33	3.25	0.77042	0.75472
f*9	289	6	过度消费非物质文化遗产，商业化太严重，文化底蕴流失。	2	3	3	2	2	4	3	4	4	1	3	4	2	2	2	1	3	4	3	3	2.67	2	5.5	3	0.1767	-0.50597	1.5159	0.12319	2	3.25	-0.47802	0.75472
L*6	335	4	非常有意思，很好玩也很有意义	5	2	3	4	4	2	3	1	3	4	2	3	2	3	3	1	2	5	3	4	3.33	4	3	3	0.85155	1.24591	-0.21708	0.12319	2.67	2.75	0.1462	0.16217
人*斗	306	2	搞笑，但是还有些低俗的味道，	1	2	1	4	3	3	1	4	6	7	5	4	1	1	3	1	1	3	3	2	1.33	3.5	4	5.5	-1.17299	0.80794	0.47611	2.3631	1.67	3.92	-0.79014	1.54478
*	1541	1	还行吧，挺震撼人的	3	1	2	2	5	2	3	3	4	2	5	3	4	4	2	2	4	3	2	3	2	3.5	4	3.5	-0.49815	0.80794	0.47611	0.57118	3.33	2.92	0.77042	0.35969
啦*3	443	1	感觉挺喜欢的，希望能一直流传下去	3	4	6	6	3	1	2	1	6	5	6	7	1	1	3	2	1	1	1	1	4.33	4.5	2	6	1.86383	1.68388	-0.91027	2.81108	1.67	4.33	-0.79014	2.03857
w*1	455	6	文化博大精深	2	2	2	2	3	3	3	2	3	1	1	2	2	3	2	1	2	4	2	3	2	2.5	4	1.75	-0.49815	-0.068	0.47611	-0.99676	2.33	2.25	-0.16591	-0.43038
*	487	1	看完后很震撼，真是一张皮子居然喜怒哀乐,半边人脸扮尽贤恶忠奸	2	3	4	4	5	1	1	1	5	7	4	3	1	2	2	2	1	1	2	1	3	4.5	1.5	4.75	0.51413	1.68388	-1.25687	1.69113	1.67	3.5	-0.79014	1.05099
*	256	1	不错	1	2	2	1	2	1	1	2	2	2	2	2	3	3	3	1	2	4	1	2	1.67	1.5	2	2	-0.83557	-0.94394	-0.91027	-0.77277	3	1.67	0.45831	-1.12168
*	315	2	感觉到民族的魅力，文化特色	4	4	4	1	1	1	1	2	2	4	2	2	3	3	1	1	1	6	1	2	4	1	2	2.5	1.5264	-1.38191	-0.91027	-0.32479	2.33	2.42	-0.16591	-0.23286
狮*婷	335	4	感觉到物品的精美，还有中国艺术的博大精深	2	2	4	2	3	1	1	2	4	2	3	2	4	3	3	2	1	1	2	1	2.67	2.5	2	2.75	0.1767	-0.068	-0.91027	-0.1008	3.33	2.5	0.77042	-0.1341
阳*排	317	4	非物质文化遗产是宝贵的财产	2	2	2	2	1	1	2	3	7	4	3	4	2	3	2	2	2	4	3	2	2	1.5	3	4.5	-0.49815	-0.94394	-0.21708	1.46714	2.33	2.92	-0.16591	0.35969
*	300	1	感觉很好看而且制作时的工艺十分精巧	1	2	1	1	2	1	2	2	1	2	1	1	1	1	2	1	1	1	2	1	1.33	1.5	2.5	1.25	-1.17299	-0.94394	-0.56368	-1.44474	1.33	1.5	-1.10225	-1.3192
天*僵	438	1	我是在景区看的皮影戏，很生动，感受是我们都应该保护好这些。	4	3	4	3	4	2	1	1	4	4	3	3	3	2	3	1	3	4	3	4	3.67	3.5	2	3.5	1.18898	0.80794	-0.91027	0.57118	2.67	3.08	0.1462	0.5572
扭*蛐	363	2	对中国传统文化有更深刻的认识和了解	3	1	2	3	2	1	3	2	3	3	2	1	2	1	2	2	2	7	2	3	2	2.5	3	2.25	-0.49815	-0.068	-0.21708	-0.54878	1.67	2.17	-0.79014	-0.52913
*	272	1	感觉很震撼，很好看。	4	3	4	1	5	4	2	2	3	4	3	1	1	3	4	1	3	4	3	3	3.67	3	4	2.75	1.18898	0.36997	0.47611	-0.1008	2.67	3	0.1462	0.45844
*	475	4	心灵手巧	1	1	2	2	2	2	2	2	4	3	3	4	2	4	3	1	3	4	2	2	1.33	2	3	3.5	-1.17299	-0.50597	-0.21708	0.57118	3	2.42	0.45831	-0.23286
李*4	382	2	看着挺好的，挺享受那种生活	3	4	3	4	4	4	6	4	2	1	4	3	1	4	1	1	2	4	3	3	3.33	4	7	2.5	0.85155	1.24591	2.55569	-0.32479	2	3.33	-0.47802	0.85348
红*事	447	4	非常喜欢，非常精美，美仑美奂	1	2	1	1	1	2	1	2	2	1	2	1	2	1	2	1	4	3	2	3	1.33	1	2.5	1.5	-1.17299	-1.38191	-0.56368	-1.22075	1.67	1.5	-0.79014	-1.3192
n*1	282	1	该保留	2	2	3	1	1	1	3	2	4	4	4	3	1	2	3	2	2	3	2	3	2.33	1	3	3.75	-0.16072	-1.38191	-0.21708	0.79517	2	2.42	-0.47802	-0.23286
*	360	6	是我国的传统产品	2	2	1	2	3	3	2	3	2	3	2	2	2	3	2	2	4	5	3	4	1.67	2.5	4	2.25	-0.83557	-0.068	0.47611	-0.54878	2.33	2.33	-0.16591	-0.33162
*	947	4	过年去逛集市，路边小摊在卖红色的剪纸，觉得剪纸真的特别精巧。	3	1	2	3	3	2	2	2	4	4	2	1	1	4	3	2	1	1	3	1	2	3	3	2.75	-0.49815	0.36997	-0.21708	-0.1008	2.67	2.5	0.1462	-0.1341
偶*男	328	4	参加剪纸展览我感受到了中国非物质文化遗产的美妙	2	2	1	1	1	1	2	2	2	1	2	1	2	1	2	1	3	4	3	3	1.67	1	2.5	1.5	-0.83557	-1.38191	-0.56368	-1.22075	1.67	1.42	-0.79014	-1.41796
4*6	358	6	黄振龙凉茶，清热解毒。	1	1	1	2	1	3	3	4	4	2	3	3	2	2	2	1	2	4	3	4	1	1.5	5	3	-1.51042	-0.94394	1.16931	0.12319	2	2.42	-0.47802	-0.23286
大*7	500	4	在一次活动中，有幸看到剪纸的作品，觉得特别有创意也很值得欣赏就买下了。感觉剪纸的艺术真的很奇妙，剪纸艺术家的手好灵巧，这才是我们国家?	3	4	5	3	4	1	2	2	2	4	3	2	3	2	4	2	2	5	3	4	4	3.5	2.5	2.75	1.5264	0.80794	-0.56368	-0.1008	3	2.83	0.45831	0.26093
是*7	383	3	觉得很惊艳	4	2	2	2	4	1	4	3	2	5	3	2	2	4	2	2	1	9	2	2	2.67	3	4	3	0.1767	0.36997	0.47611	0.12319	2.67	2.92	0.1462	0.35969
活*2	280	4	继承与发展。 归根到底还是要有非遗生存的文化环境。 离开了文化存在的环境，有些就只适合资料留存了。 有些文化环境改变的，也需要技艺在传承?	3	4	5	4	5	2	3	3	5	6	2	1	3	2	2	2	2	4	3	3	4	4.5	4	3.5	1.5264	1.68388	0.47611	0.57118	2.33	3.5	-0.16591	1.05099
*	352	4	古代人的智慧以及想法太厉害了，而且特别漂亮，希望以后一直流传下去	1	1	1	1	1	1	1	1	1	1	1	1	1	1	1	1	2	3	2	3	1	1	1.5	1	-1.51042	-1.38191	-1.25687	-1.66873	1	1	-1.41436	-1.91175
*	300	1	非常好，应该好好保护，发展	3	3	4	4	2	3	2	3	2	2	3	2	3	3	2	1	3	4	2	3	3.33	3	4	2.25	0.85155	0.36997	0.47611	-0.54878	2.67	2.67	0.1462	0.06341
h*A	468	6	体验过	2	2	1	4	3	2	1	2	1	1	2	3	3	2	3	1	2	7	2	3	1.67	3.5	2.5	1.75	-0.83557	0.80794	-0.56368	-0.99676	2.67	1.92	0.1462	-0.82541
c*8	379	2	主要是为了打发业余生活，使我快乐	3	2	3	3	2	2	2	2	6	6	5	6	3	3	6	1	3	6	2	3	2.67	2.5	3	5.75	0.1767	-0.068	-0.21708	2.58709	4	3.75	1.39465	1.34727
*	963	4	剪纸艺术是最古老的中国民间艺术之一，它能给人视觉上的透空的感受和艺术享受	3	3	4	2	2	1	2	2	3	2	3	3	2	3	4	2	2	7	2	2	3.33	2	2.5	2.75	0.85155	-0.50597	-0.56368	-0.1008	3	2.58	0.45831	-0.03534
*	279	4	很神奇，一把小小的剪刀和一张平凡的纸，却组成一副美丽的图画	3	1	1	2	2	2	1	2	5	7	6	4	4	2	2	2	3	2	3	3	1.67	2	2.5	5.5	-0.83557	-0.50597	-0.56368	2.3631	2.67	3.08	0.1462	0.5572
王*2	275	2	东北二人转趣味性比较强	3	3	3	2	3	2	2	4	5	6	5	5	3	3	4	2	2	3	3	4	3	2.5	4	5.25	0.51413	-0.068	0.47611	2.13911	3.33	3.75	0.77042	1.34727
纠*6	295	4	非文化遗产现在会的人越来越少，东西很奇妙值得拥有	4	4	5	4	2	2	1	1	3	2	1	3	3	2	2	1	2	4	3	3	4.33	3	2	2.25	1.86383	0.36997	-0.91027	-0.54878	2.33	2.75	-0.16591	0.16217
*	264	4	感觉挺好的	2	2	1	1	1	1	2	2	1	2	1	2	1	2	1	1	3	3	3	4	1.67	1	2.5	1.5	-0.83557	-1.38191	-0.56368	-1.22075	1.33	1.42	-1.10225	-1.41796
1*来	268	2	非常接地气，很有意思和韵味。	3	4	3	4	2	1	2	3	1	3	2	4	2	4	3	2	3	5	3	3	3.33	3	3	2.5	0.85155	0.36997	-0.21708	-0.32479	3	2.75	0.45831	0.16217
笨*猴	536	1	感觉很好奇，不知道他怎么会有那么精彩的表演	2	1	2	4	4	1	2	1	4	5	2	3	3	4	2	1	4	6	1	3	1.67	4	2	3.5	-0.83557	1.24591	-0.91027	0.57118	3	2.5	0.45831	-0.1341
p*9	622	4	很有意义，还有老师细心指导怎么剪纸。	2	1	3	3	2	3	1	2	1	2	2	1	1	2	2	1	1	4	2	2	2	2.5	3	1.5	-0.49815	-0.068	-0.21708	-1.22075	1.67	1.92	-0.79014	-0.82541
y*8	265	4	很精彩	2	3	2	2	2	2	3	3	2	3	2	2	2	3	3	2	1	5	3	3	2.33	2	4	2.25	-0.16072	-0.50597	0.47611	-0.54878	2.67	2.33	0.1462	-0.33162
e*女	271	4	中华文化博大精深，古人的智慧令人钦佩	2	1	1	2	4	1	1	1	3	4	3	4	2	1	2	2	1	4	2	3	1.33	3	1.5	3.5	-1.17299	0.36997	-1.25687	0.57118	1.67	2.5	-0.79014	-0.1341
*	263	6	夏天的时候温度特别高，买了凉茶消暑	4	4	4	2	4	3	3	3	6	3	3	3	2	3	3	1	2	4	3	3	4	3	4.5	3.75	1.5264	0.36997	0.82271	0.79517	2.67	3.33	0.1462	0.85348
*	313	1	很好	2	1	1	1	1	2	1	2	3	1	3	2	3	2	2	2	4	4	3	3	1.33	1	2.5	2.25	-1.17299	-1.38191	-0.56368	-0.54878	2.33	1.75	-0.16591	-1.02292
小*g	344	2	非常值得欣赏的民间艺术	2	2	2	2	3	3	3	3	3	2	3	4	2	3	2	2	2	6	2	3	2	2.5	4.5	3	-0.49815	-0.068	0.82271	0.12319	2.33	2.75	-0.16591	0.16217
*	315	1	惊艳	6	2	5	4	2	1	1	1	1	6	2	2	1	1	3	2	3	3	4	4	4.33	3	1.5	2.75	1.86383	0.36997	-1.25687	-0.1008	1.67	2.58	-0.79014	-0.03534
*	692	1	具有鲜明的民族特色	2	1	1	1	1	1	2	2	1	2	1	2	2	2	1	2	2	7	2	3	1.33	1	2.5	1.5	-1.17299	-1.38191	-0.56368	-1.22075	1.67	1.42	-0.79014	-1.41796
*	333	5	感觉还不错	2	5	3	3	5	5	6	4	3	5	3	5	2	1	5	2	3	5	4	3	3.33	4	7.5	4	0.85155	1.24591	2.90229	1.01916	2.67	4.17	0.1462	1.84106
*	3044	4	具有收藏和观赏的价值。	3	2	2	2	2	2	3	1	2	3	4	4	3	2	3	2	2	4	3	3	2.33	2	3	3.25	-0.16072	-0.50597	-0.21708	0.34719	2.67	2.67	0.1462	0.06341
*	349	2	很好看，很享受	1	2	2	2	1	2	3	2	1	2	3	1	3	2	3	1	2	3	3	3	1.67	1.5	3.5	1.75	-0.83557	-0.94394	0.12952	-0.99676	2.67	1.83	0.1462	-0.92417
*	273	2	让人感觉很轻松给人心情愉快	2	2	1	1	1	1	2	2	1	2	1	2	1	2	1	2	3	4	3	3	1.67	1	2.5	1.5	-0.83557	-1.38191	-0.56368	-1.22075	1.33	1.42	-1.10225	-1.41796
开*6	268	2	特别有韵味	2	2	2	2	3	2	3	2	2	4	2	2	2	3	2	2	2	5	2	3	2	2.5	3.5	2.5	-0.49815	-0.068	0.12952	-0.32479	2.33	2.25	-0.16591	-0.43038
q*1	260	5	精致，有纪念意义	3	1	2	2	4	2	1	3	5	1	4	3	3	2	1	2	3	2	3	4	2	3	3	3.25	-0.49815	0.36997	-0.21708	0.34719	2	2.67	-0.47802	0.06341
低*控	347	2	感觉非常不错	3	2	1	2	2	2	3	2	3	2	3	3	2	2	1	1	2	4	2	5	2	2	3.5	2.75	-0.49815	-0.50597	0.12952	-0.1008	1.67	2.17	-0.79014	-0.52913
蔡*8	376	4	非常完美，值得学习	3	4	2	3	2	1	1	1	3	4	2	3	4	3	3	1	2	3	2	3	3	2.5	1.5	3	0.51413	-0.068	-1.25687	0.12319	3.33	2.33	0.77042	-0.33162
*	289	4	震撼	3	3	2	3	3	3	3	1	2	2	3	2	3	2	3	2	1	1	2	3	2.67	3	3.5	2.25	0.1767	0.36997	0.12952	-0.54878	2.67	2.67	0.1462	0.06341
平*人	288	4	惊叹不已，感觉是一种视觉享受	2	4	5	2	3	1	1	1	4	3	2	2	1	1	2	2	3	2	3	3	3.67	2.5	1.5	2.75	1.18898	-0.068	-1.25687	-0.1008	1.33	2.58	-1.10225	-0.03534
*	347	2	好看有趣	2	1	2	1	1	2	1	3	2	2	3	3	1	1	3	1	2	6	2	3	1.67	1	3	2.5	-0.83557	-1.38191	-0.21708	-0.32479	1.67	1.83	-0.79014	-0.92417
*	255	2	非常好看。	2	2	2	2	3	3	3	2	2	3	3	2	3	3	2	1	1	9	3	2	2	2.5	4	2.5	-0.49815	-0.068	0.47611	-0.32479	2.67	2.5	0.1462	-0.1341
深*我	356	1	形象逼真，精彩绝伦，静享其乐。	2	1	3	4	4	1	2	2	4	3	3	2	1	2	1	1	2	4	3	3	2	4	2.5	3	-0.49815	1.24591	-0.56368	0.12319	1.33	2.58	-1.10225	-0.03534
*	324	6	愉快的	2	2	3	2	1	3	2	3	2	2	1	2	1	3	2	2	3	5	3	3	2.33	1.5	4	1.75	-0.16072	-0.94394	0.47611	-0.99676	2	2.08	-0.47802	-0.62789
景*蝎	264	2	搞笑	2	2	2	1	4	7	1	7	1	6	7	7	4	3	1	1	2	4	3	3	2	2.5	7.5	5.25	-0.49815	-0.068	2.90229	2.13911	2.67	4.33	0.1462	2.03857
*	272	4	棒	2	2	2	3	4	1	2	2	2	5	3	5	2	1	4	1	1	8	1	3	2	3.5	2.5	3.75	-0.49815	0.80794	-0.56368	0.79517	2.33	2.83	-0.16591	0.26093
*	251	4	观赏时有一种亲切感和惊讶	3	4	3	1	4	2	1	2	2	3	3	4	2	3	2	1	2	6	1	3	3.33	2.5	2.5	3	0.85155	-0.068	-0.56368	0.12319	2.33	2.5	-0.16591	-0.1341
*	342	3	很好	6	7	4	3	4	6	6	5	7	4	7	6	7	5	6	1	3	4	4	3	5.67	3.5	8.5	6	3.21352	0.80794	3.59548	2.81108	6	5.33	3.26732	3.22367
陌*7	290	1	感觉不错	1	2	2	3	4	2	2	3	2	1	3	1	1	1	2	1	2	3	1	5	1.67	3.5	3.5	1.75	-0.83557	0.80794	0.12952	-0.99676	1.33	2.25	-1.10225	-0.43038
杨*坚	289	6	文化遗产博大精深，值得爱戴	2	1	1	1	1	1	1	2	2	3	2	3	2	1	2	2	1	1	2	1	1.33	1	2	2.5	-1.17299	-1.38191	-0.91027	-0.32479	1.67	1.58	-0.79014	-1.22044
*	351	2	给生活带来了乐趣	2	2	2	2	2	1	3	2	4	4	3	4	2	3	4	1	1	5	3	3	2	2	3	3.75	-0.49815	-0.50597	-0.21708	0.79517	3	2.67	0.45831	0.06341
4*c	379	7	古人十分智慧	2	2	2	3	4	1	1	1	7	7	3	3	5	5	5	2	1	1	1	1	2	3.5	1.5	5	-0.49815	0.80794	-1.25687	1.91512	5	3.17	2.33098	0.65596
有*谷	430	4	惊讶	4	2	6	3	6	1	1	1	7	3	3	2	1	1	3	2	3	4	2	2	4	4.5	1.5	3.75	1.5264	1.68388	-1.25687	0.79517	1.67	3.17	-0.79014	0.65596
*	258	1	现场观赏了皮影戏，感觉心灵很震憾，为古人的智慧折服	2	1	1	1	2	2	1	2	2	1	1	2	1	1	2	1	3	4	1	3	1.33	1.5	2.5	1.5	-1.17299	-0.94394	-0.56368	-1.22075	1.33	1.58	-1.10225	-1.22044
*	271	4	很有韵味，把我国的文化表现得淋漓尽致	2	3	4	2	2	3	1	2	1	3	2	3	6	2	4	1	2	8	2	4	3	2	3	2.25	0.51413	-0.50597	-0.21708	-0.54878	4	2.5	1.39465	-0.1341
*	278	4	十分震撼	5	1	3	3	5	2	3	2	2	4	5	3	3	4	3	2	1	1	3	1	3	4	3.5	3.5	0.51413	1.24591	0.12952	0.57118	3.33	3	0.77042	0.45844
今*昧	329	2	有东北特色	2	2	2	2	2	1	2	1	3	3	2	3	3	3	2	1	1	1	3	1	2	2	2	2.75	-0.49815	-0.50597	-0.91027	-0.1008	2.67	2.17	0.1462	-0.52913
最*开	270	2	感受到文化的魅力，非物质文化遗产还需要我们去传承	3	3	2	2	2	3	2	2	4	3	4	4	2	3	3	2	1	4	3	3	2.67	2	3.5	3.75	0.1767	-0.50597	0.12952	0.79517	2.67	2.92	0.1462	0.35969
*	14	6	可以选择的味道很多，口感也好	3	2	5	1	1	4	3	3	6	4	3	3	2	2	4	2	1	2	3	3	3.33	1	5	4	0.85155	-1.38191	1.16931	1.01916	2.67	3.33	0.1462	0.85348
*	411	1	我感觉皮影戏是一种即将失传的文化	3	4	3	5	5	6	4	3	5	2	6	4	5	7	6	1	2	5	2	2	3.33	5	6.5	4.25	0.85155	2.12185	2.2091	1.24315	6	4.08	3.26732	1.7423
*	399	4	中国的传统文化博大精深	3	2	1	6	3	1	4	4	3	4	3	2	2	4	5	1	1	6	1	2	2	4.5	4.5	3	-0.49815	1.68388	0.82271	0.12319	3.67	3.08	1.08254	0.5572
*	290	1	优秀的非物质文化遗产应该被继承	2	2	1	1	1	1	1	1	2	2	2	2	1	2	1	1	1	2	4	3	1.67	1	1.5	2	-0.83557	-1.38191	-1.25687	-0.77277	1.33	1.42	-1.10225	-1.41796
*	478	6	还可以	3	2	2	3	2	2	1	2	5	4	4	3	3	4	4	1	2	9	2	3	2.33	2.5	2.5	4	-0.16072	-0.068	-0.56368	1.01916	3.67	2.92	1.08254	0.35969
杨*9	385	1	很喜欢	2	2	4	2	3	3	3	2	3	3	3	2	2	3	3	2	1	9	2	2	2.67	2.5	4	2.75	0.1767	-0.068	0.47611	-0.1008	2.67	2.75	0.1462	0.16217
窍*君	337	1	感觉很好玩	2	2	1	2	3	1	2	1	3	3	1	3	3	2	3	1	2	4	3	3	1.67	2.5	2	2.5	-0.83557	-0.068	-0.91027	-0.32479	2.67	2.08	0.1462	-0.62789
爽*a	278	1	少见	3	2	3	3	3	3	2	2	3	2	2	1	2	3	2	1	1	1	2	3	2.67	3	3.5	2	0.1767	0.36997	0.12952	-0.77277	2.33	2.25	-0.16591	-0.43038
罗*l	434	2	我觉得我国非物质文化遗产丰富，感到自豪	2	3	2	3	3	3	3	2	1	2	2	1	2	2	3	1	2	3	3	3	2.33	3	4	1.5	-0.16072	0.36997	0.47611	-1.22075	2.33	2.33	-0.16591	-0.33162
非*镜	277	4	创意不错，外观造型也符合现在的潮流审美，精致	2	1	3	3	4	1	1	1	2	3	5	5	2	3	4	1	2	4	3	3	2	3.5	1.5	3.75	-0.49815	0.80794	-1.25687	0.79517	3	2.75	0.45831	0.16217
*	335	1	十分有趣	2	2	1	1	3	2	2	1	2	1	1	3	1	2	7	1	2	4	4	4	1.67	2	2.5	1.75	-0.83557	-0.50597	-0.56368	-0.99676	3.33	1.83	0.77042	-0.92417
*	281	4	质朴、生动有趣的艺术造型，有着独特的艺术魅力。	2	2	3	1	4	3	1	1	2	4	2	2	2	1	1	2	2	4	2	3	2.33	2.5	2.5	2.5	-0.16072	-0.068	-0.56368	-0.32479	1.33	2.42	-1.10225	-0.23286
*	276	4	传统文化的魅力	2	2	3	2	2	2	2	2	3	1	2	1	2	2	1	1	2	4	3	3	2.33	2	3	1.75	-0.16072	-0.50597	-0.21708	-0.99676	1.67	2.08	-0.79014	-0.62789
h*y	336	1	在夜市小摊上看到的很新奇	1	3	4	4	3	1	1	1	1	4	1	4	2	1	1	2	2	4	3	3	2.67	3.5	1.5	2.5	0.1767	0.80794	-1.25687	-0.32479	1.33	2.42	-1.10225	-0.23286
*	482	4	体验了剪纸工艺，艺术源于生活	2	2	2	2	2	2	1	2	1	1	2	2	3	3	2	2	2	4	3	4	2	2	2.5	1.5	-0.49815	-0.50597	-0.56368	-1.22075	2.67	1.83	0.1462	-0.92417
*	394	4	很好	6	5	6	4	5	5	6	5	7	5	6	7	6	7	7	2	3	6	3	3	5.67	4.5	8	6.25	3.21352	1.68388	3.24889	3.03507	6.67	5.67	3.89154	3.6187
*	307	2	很开心，同时很激动，感觉为国家做了贡献	2	2	2	1	1	3	3	2	2	2	2	2	2	1	4	1	1	1	3	1	2	1	4	2	-0.49815	-1.38191	0.47611	-0.77277	2.33	2.08	-0.16591	-0.62789
*	359	4	结婚时的 剪 喜字，让人十分着迷，感受到了中国文化的博大精深之处	2	4	3	3	3	2	3	2	2	4	2	4	2	3	2	1	1	1	1	6	3	3	3.5	3	0.51413	0.36997	0.12952	0.12319	2.33	2.83	-0.16591	0.26093
晨*6	536	6	喝起来不错，清凉可口，我经常喝	1	2	2	3	3	2	2	1	2	2	3	3	3	2	3	1	1	1	2	1	1.67	3	2.5	2.5	-0.83557	0.36997	-0.56368	-0.32479	2.67	2.33	0.1462	-0.33162
蒋*事	309	1	皮影戏动作人物精致巧妙	5	3	3	5	3	1	2	2	6	3	3	2	4	1	1	2	1	1	1	1	3.67	4	2.5	3.5	1.18898	1.24591	-0.56368	0.57118	2	3.08	-0.47802	0.5572
*	252	1	惟妙惟肖	2	1	3	3	3	1	1	3	4	2	4	2	2	3	3	2	1	9	1	2	2	3	2.5	3	-0.49815	0.36997	-0.56368	0.12319	2.67	2.42	0.1462	-0.23286
G*哦	406	2	看二人转的人很多，内容也比以前健康了。	2	2	3	3	3	2	2	3	2	3	4	4	2	2	3	1	3	5	2	3	2.33	3	3.5	3.25	-0.16072	0.36997	0.12952	0.34719	2.33	2.83	-0.16591	0.26093
*	257	4	能体会到中国文化的博大精深	4	1	1	3	4	4	3	4	4	4	2	3	4	2	3	1	1	9	1	3	2	3.5	5.5	3.25	-0.49815	0.80794	1.5159	0.34719	3	3.08	0.45831	0.5572
小*L	368	1	很有传统文化的意蕴，很好看	3	1	2	3	2	1	1	2	3	4	2	3	2	3	2	2	2	4	2	3	2	2.5	2	3	-0.49815	-0.068	-0.91027	0.12319	2.33	2.17	-0.16591	-0.52913
*	386	5	买啦一幅挂在家。感觉花钱买到啦好东西	7	2	5	5	4	1	4	1	2	4	6	2	6	3	5	1	5	11	3	3	4.67	4.5	3	3.5	2.20125	1.68388	-0.21708	0.57118	4.67	3.33	2.01887	0.85348
*	249	2	十分的好看，能感受到非物质文化遗产的魅力	3	3	2	2	3	3	2	2	2	3	4	3	2	3	2	1	2	3	3	3	2.67	2.5	3.5	3	0.1767	-0.068	0.12952	0.12319	2.33	2.75	-0.16591	0.16217
秋*年	324	4	剪出图画里的动物，栩栩如生的很好看	1	3	2	4	5	1	3	3	5	4	5	4	3	2	5	2	2	4	2	2	2	4.5	3.5	4.5	-0.49815	1.68388	0.12952	1.46714	3.33	3.58	0.77042	1.14975
*	35	4	很喜欢很神奇	2	2	2	2	2	2	3	2	3	4	2	2	2	2	3	2	1	13	1	1	2	2	3.5	2.75	-0.49815	-0.50597	0.12952	-0.1008	2.33	2.42	-0.16591	-0.23286
*	335	3	做工精细.色彩清雅地方特色浓郁	3	3	4	2	2	2	2	2	3	2	3	4	3	2	1	1	2	4	3	3	3.33	2	3	3	0.85155	-0.50597	-0.21708	0.12319	2	2.75	-0.47802	0.16217
*	283	3	震撼	1	1	1	1	1	1	1	1	1	1	1	1	2	1	2	1	2	4	2	3	1	1	1.5	1	-1.51042	-1.38191	-1.25687	-1.66873	1.67	1	-0.79014	-1.91175
*	327	1	感觉不可思议，手指太灵活了大概是孰能生巧吧。太好看了。	3	3	2	3	2	1	1	2	4	5	4	4	3	2	3	1	2	8	2	5	2.67	2.5	2	4.25	0.1767	-0.068	-0.91027	1.24315	2.67	2.67	0.1462	0.06341
G*机	274	1	我觉得这是我们非常伟大的文化	5	3	3	2	1	2	3	1	3	2	3	2	3	2	2	1	2	3	3	4	3.67	1.5	3	2.5	1.18898	-0.94394	-0.21708	-0.32479	2.33	2.33	-0.16591	-0.33162
*	286	4	中国传统文化博大精深，技艺精湛	2	1	2	3	2	1	1	1	3	3	2	2	2	1	4	1	2	2	3	3	1.67	2.5	1.5	2.5	-0.83557	-0.068	-1.25687	-0.32479	2.33	2	-0.16591	-0.72665
*	277	2	很喜欢	2	2	2	2	2	1	3	1	2	4	2	2	4	3	4	1	2	9	2	3	2	2	2.5	2.5	-0.49815	-0.50597	-0.56368	-0.32479	3.67	2.17	1.08254	-0.52913
*	387	1	那天和家人一起去的，看后感触颇深	2	3	4	2	2	3	1	2	2	5	3	4	1	2	1	1	2	6	1	2	3	2	3	3.5	0.51413	-0.50597	-0.21708	0.57118	1.33	2.75	-1.10225	0.16217
易*风	372	1	黑夜里观看皮影戏，很令人着迷的多重小人	3	5	3	5	3	1	3	2	6	4	2	3	2	3	4	2	2	4	2	2	3.67	4	3	3.75	1.18898	1.24591	-0.21708	0.79517	3	3.42	0.45831	0.95223
*	414	2	别有风味	2	2	2	2	3	3	3	4	4	3	3	3	4	5	5	1	1	3	2	3	2	2.5	5	3.25	-0.49815	-0.068	1.16931	0.34719	4.67	2.92	2.01887	0.35969
*	561	4	觉得中国的文化太棒太棒了	1	1	2	1	2	3	2	1	3	1	2	1	2	3	2	2	2	4	2	3	1.33	1.5	3	1.75	-1.17299	-0.94394	-0.21708	-0.99676	2.33	1.75	-0.16591	-1.02292
*	305	4	非常好	2	2	4	2	3	3	3	2	5	1	3	4	5	5	4	1	1	1	1	1	2.67	2.5	4	3.25	0.1767	-0.068	0.47611	0.34719	4.67	2.92	2.01887	0.35969
*	276	4	看过剪纸，非常巧妙	6	6	7	6	7	6	6	6	7	6	6	7	5	6	5	1	3	6	1	3	6.33	6.5	9	6.5	3.88837	3.43575	3.94208	3.25906	5.33	6.33	2.64309	4.40876
f*4	281	6	还可以	3	3	2	3	2	1	1	1	3	3	3	1	4	2	3	2	1	1	1	1	2.67	2.5	1.5	2.5	0.1767	-0.068	-1.25687	-0.32479	3	2.25	0.45831	-0.43038
*	328	4	还好	3	5	3	2	4	3	5	3	3	4	6	4	3	2	3	1	1	4	1	3	3.67	3	5.5	4.25	1.18898	0.36997	1.5159	1.24315	2.67	3.75	0.1462	1.34727
*	1035	1	特别是看那个皮影戏感觉太不可思议了。	2	2	4	2	3	3	3	2	4	3	2	3	1	2	3	1	3	9	3	4	2.67	2.5	4	3	0.1767	-0.068	0.47611	0.12319	2	2.83	-0.47802	0.26093
*	297	3	不错	1	2	2	2	3	3	3	2	2	3	3	3	3	2	2	1	1	9	2	2	1.67	2.5	4	2.75	-0.83557	-0.068	0.47611	-0.1008	2.33	2.58	-0.16591	-0.03534
*	277	5	杨柳青年画既有版画的刀法韵味，又有绘画的笔触色调	4	2	3	3	2	1	2	1	2	3	3	2	3	2	3	2	2	4	2	2	3	2.5	2	2.5	0.51413	-0.068	-0.91027	-0.32479	2.67	2.25	0.1462	-0.43038
*	272	2	很好	2	2	2	2	4	4	4	2	5	5	4	4	7	7	4	1	1	1	1	1	2	3	5	4.5	-0.49815	0.36997	1.16931	1.46714	6	3.42	3.26732	0.95223
*	309	4	我觉得它剪纸非常好看，有独特的工艺在里面，这非物质文化遗产真的非常好	3	2	1	2	2	1	1	1	2	1	1	2	1	1	2	2	3	4	2	3	2	2	1.5	1.5	-0.49815	-0.50597	-1.25687	-1.22075	1.33	1.5	-1.10225	-1.3192
*	206	6	很具有收藏价值	2	2	2	2	2	1	2	2	2	4	1	2	1	3	2	1	2	5	3	3	2	2	2.5	2.25	-0.49815	-0.50597	-0.56368	-0.54878	2	2.08	-0.47802	-0.62789
无*解	272	4	非常神奇	2	2	2	3	4	2	2	3	2	2	4	2	3	3	4	1	2	6	2	3	2	3.5	3.5	2.5	-0.49815	0.80794	0.12952	-0.32479	3.33	2.58	0.77042	-0.03534
*	304	4	制作简单，但是不容易学到	3	3	2	3	2	3	2	3	4	3	3	2	2	3	2	2	1	9	3	2	2.67	2.5	4	3	0.1767	-0.068	0.47611	0.12319	2.33	2.67	-0.16591	0.06341
*	285	1	皮影戏历史悠久	2	2	1	2	2	1	2	2	1	3	2	1	2	1	1	1	2	9	2	2	1.67	2	2.5	1.75	-0.83557	-0.50597	-0.56368	-0.99676	1.33	1.83	-1.10225	-0.92417
*	277	4	中国文化博大精深	1	2	3	4	2	2	2	2	3	3	2	3	2	3	2	2	1	1	2	1	2	3	3	2.75	-0.49815	0.36997	-0.21708	-0.1008	2.33	2.5	-0.16591	-0.1341
*	438	6	刚开始没啥感觉 接触过之后才觉得那是一种修养	2	2	4	2	3	3	3	2	1	2	1	2	2	1	1	2	1	3	2	3	2.67	2.5	4	1.5	0.1767	-0.068	0.47611	-1.22075	1.33	2.33	-1.10225	-0.33162
*	418	2	非常好	2	2	4	2	3	2	2	2	2	2	3	2	2	3	2	1	1	2	2	3	2.67	2.5	3	2.25	0.1767	-0.068	-0.21708	-0.54878	2.33	2.42	-0.16591	-0.23286
*	547	6	很满意	2	2	4	2	3	3	3	3	4	2	2	3	3	2	2	2	1	5	2	3	2.67	2.5	4.5	2.75	0.1767	-0.068	0.82271	-0.1008	2.33	2.83	-0.16591	0.26093
*	482	1	开心	2	2	4	2	3	3	3	4	5	4	2	4	6	4	3	2	1	1	1	2	2.67	2.5	5	3.75	0.1767	-0.068	1.16931	0.79517	4.33	3.25	1.70676	0.75472
魔*射	275	2	开心	4	6	4	4	5	4	5	3	3	5	4	4	5	3	6	1	2	9	1	3	4.67	4.5	6	4	2.20125	1.68388	1.8625	1.01916	4.67	4.25	2.01887	1.93981
忸*退	313	4	非常好	2	1	4	5	4	2	1	2	3	3	2	3	2	2	1	1	2	4	2	3	2.33	4.5	2.5	2.75	-0.16072	1.68388	-0.56368	-0.1008	1.67	2.67	-0.79014	0.06341
*	426	1	非常支持保护	3	2	2	2	2	2	2	2	1	2	1	2	1	2	1	1	1	1	3	6	2.33	2	3	1.5	-0.16072	-0.50597	-0.21708	-1.22075	1.33	1.83	-1.10225	-0.92417
*	508	4	好看	2	2	4	2	3	3	2	2	2	3	2	3	2	2	1	2	2	9	2	3	2.67	2.5	3.5	2.5	0.1767	-0.068	0.12952	-0.32479	1.67	2.58	-0.79014	-0.03534
我*树	450	2	地方特色很浓	3	2	4	2	4	1	2	2	2	3	4	2	3	3	4	1	3	3	2	3	3	3	2.5	2.75	0.51413	0.36997	-0.56368	-0.1008	3.33	2.5	0.77042	-0.1341
*	298	4	很震撼很优秀很美好	2	1	1	2	1	2	1	2	2	1	2	2	1	2	1	2	2	8	3	3	1.33	1.5	2.5	1.75	-1.17299	-0.94394	-0.56368	-0.99676	1.33	1.67	-1.10225	-1.12168
乐*界	308	1	加深了对皮影戏的认知	1	3	3	2	2	1	1	2	2	1	1	2	2	1	1	1	3	3	2	4	2.33	2	2	1.5	-0.16072	-0.50597	-0.91027	-1.22075	1.33	1.92	-1.10225	-0.82541
*	305	3	很震撼	1	2	1	2	2	2	2	2	2	3	1	2	1	2	3	1	2	4	3	4	1.33	2	3	2	-1.17299	-0.50597	-0.21708	-0.77277	2	1.92	-0.47802	-0.82541
*	341	2	有趣，新奇	3	3	2	1	2	3	1	2	2	1	3	1	4	2	1	1	3	4	3	3	2.67	1.5	3	1.75	0.1767	-0.94394	-0.21708	-0.99676	2.33	1.83	-0.16591	-0.92417
*	276	1	非常值得欣赏，很传统	3	2	3	3	2	1	1	3	4	5	1	2	1	1	2	2	2	4	2	4	2.67	2.5	2.5	3	0.1767	-0.068	-0.56368	0.12319	1.33	2.42	-1.10225	-0.23286
*	295	2	非常喜欢	4	4	3	2	4	4	4	3	2	4	3	4	2	3	2	1	2	7	2	3	3.67	3	5.5	3.25	1.18898	0.36997	1.5159	0.34719	2.33	3.5	-0.16591	1.05099
w*7	315	3	苏绣受到当地的认可	2	1	2	2	1	1	1	2	1	1	2	1	3	2	1	1	1	7	3	3	1.67	1.5	2	1.25	-0.83557	-0.94394	-0.91027	-1.44474	2	1.42	-0.47802	-1.41796
*	261	4	过年的时候，奶奶剪的剪纸贴在窗户上，十分好看。感觉剪纸艺术十分精美	2	1	2	4	1	2	1	2	2	2	1	1	2	2	4	2	1	1	3	1	1.67	2.5	2.5	1.5	-0.83557	-0.068	-0.56368	-1.22075	2.67	1.92	0.1462	-0.82541
*	787	2	非遗的东西，东北二人转很好看，很喜欢搞笑	2	2	4	2	3	3	3	3	3	3	2	3	2	3	3	1	2	9	2	3	2.67	2.5	4.5	2.75	0.1767	-0.068	0.82271	-0.1008	2.67	2.83	0.1462	0.26093
*	285	4	感受到中国传统文化的魅力之大	2	2	2	2	4	2	2	1	4	3	2	3	2	2	1	2	1	1	1	1	2	3	2.5	3	-0.49815	0.36997	-0.56368	0.12319	1.67	2.67	-0.79014	0.06341
*	375	1	废话就得vv呢功夫大师	5	4	3	7	5	4	4	3	4	2	3	5	4	4	4	1	3	3	3	5	4	6	5.5	3.5	1.5264	2.99779	1.5159	0.57118	4	4.08	1.39465	1.7423
*	1246	2	民俗风情	1	1	2	1	1	2	2	3	3	4	6	6	2	2	2	1	3	3	2	3	1.33	1	3.5	4.75	-1.17299	-1.38191	0.12952	1.69113	2	3.08	-0.47802	0.5572
f*d	460	2	有特色	2	3	4	2	2	2	1	5	7	6	6	6	3	6	7	1	3	9	2	3	3	2	4	6.25	0.51413	-0.50597	0.47611	3.03507	5.33	4.17	2.64309	1.84106
梦*7	597	4	很好	3	2	2	1	2	4	4	1	5	3	1	3	2	4	2	1	2	4	2	4	2.33	1.5	4.5	3	-0.16072	-0.94394	0.82271	0.12319	2.67	2.5	0.1462	-0.1341
*	263	1	增长了见识	5	3	6	4	3	3	5	5	3	2	5	5	4	4	4	1	1	1	3	1	4.67	3.5	6.5	3.75	2.20125	0.80794	2.2091	0.79517	4	4.17	1.39465	1.84106
*	280	1	很棒	2	2	2	2	2	1	3	3	3	4	4	5	6	3	4	2	3	8	1	4	2	2	3.5	4	-0.49815	-0.50597	0.12952	1.01916	4.33	2.83	1.70676	0.26093
l*1	528	1	非常有趣，我很喜欢中国的非物质文化遗产	3	1	2	2	1	1	2	3	2	3	1	3	1	2	2	2	2	5	3	3	2	1.5	3	2.25	-0.49815	-0.94394	-0.21708	-0.54878	1.67	2.08	-0.79014	-0.62789
*	250	1	感觉很奇妙，中华文化博大精深	5	3	4	3	4	3	3	4	3	2	3	2	3	2	3	2	2	5	4	3	4	3.5	5	2.5	1.5264	0.80794	1.16931	-0.32479	2.67	3.17	0.1462	0.65596
*	300	2	这项遗产是独特的	2	1	2	1	2	2	1	2	2	2	1	2	1	1	2	2	2	5	3	3	1.67	1.5	2.5	1.75	-0.83557	-0.94394	-0.56368	-0.99676	1.33	1.67	-1.10225	-1.12168
*	309	2	跟团旅游去看的。 表现出当地的热情	2	1	4	1	2	2	3	1	2	4	4	2	4	2	4	2	4	4	2	2	2.33	1.5	3	3	-0.16072	-0.94394	-0.21708	0.12319	3.33	2.5	0.77042	-0.1341
*	387	4	震惊于创作者的智慧	3	4	4	5	4	1	2	3	6	4	4	2	3	3	4	2	2	5	3	3	3.67	4.5	3	4	1.18898	1.68388	-0.21708	1.01916	3.33	3.58	0.77042	1.14975
孤*5	435	2	非物质文化是我们中华民族的瑰宝	1	1	1	2	2	1	2	2	3	4	4	2	2	4	7	1	2	4	1	2	1	2	2.5	3.25	-1.51042	-0.50597	-0.56368	0.34719	4.33	2.5	1.70676	-0.1341
文*_	526	4	极其享受	2	2	1	4	2	2	1	3	4	2	2	2	3	3	4	2	1	1	3	1	1.67	3	3	2.5	-0.83557	0.36997	-0.21708	-0.32479	3.33	2.17	0.77042	-0.52913
*	338	2	惊讶	4	4	3	4	3	2	3	3	4	3	2	3	3	4	2	1	1	1	2	1	3.67	3.5	4	3	1.18898	0.80794	0.47611	0.12319	3	3.08	0.45831	0.5572
*	466	1	好看	3	3	3	3	2	1	2	2	3	2	2	3	2	1	1	1	1	3	3	3	3	2.5	2.5	2.5	0.51413	-0.068	-0.56368	-0.32479	1.33	2.33	-1.10225	-0.33162
l*4	341	2	这是一项很有趣的表演节目	2	3	3	2	2	3	3	4	6	5	5	6	4	4	5	2	2	4	2	3	2.67	2	5	5.5	0.1767	-0.50597	1.16931	2.3631	4.33	3.92	1.70676	1.54478
刘*1	543	4	向老一辈学习了简单的剪纸，简单的剪了几下，就变成了一副画，真是不可思议	1	2	1	3	2	1	2	3	1	3	3	2	2	2	1	2	2	3	3	3	1.33	2.5	3	2.25	-1.17299	-0.068	-0.21708	-0.54878	1.67	2.08	-0.79014	-0.62789
s*柒	344	4	我觉得购买这个原因很简单就是要传承非物质文化遗产	2	1	4	1	5	1	3	3	3	4	1	3	2	4	2	1	2	9	3	3	2.33	3	3.5	2.75	-0.16072	0.36997	0.12952	-0.1008	2.67	2.83	0.1462	0.26093
*	442	4	看时候很幽默	2	3	3	5	2	2	2	2	4	5	3	3	4	3	4	2	2	9	1	2	2.67	3.5	3	3.75	0.1767	0.80794	-0.21708	0.79517	3.67	3.08	1.08254	0.5572
*	903	1	绘声绘色	2	2	2	2	2	2	4	2	4	2	2	3	5	5	2	2	2	4	2	3	2	2	4	2.75	-0.49815	-0.50597	0.47611	-0.1008	4	2.5	1.39465	-0.1341
*	836	7	我喜欢听它的腔调。能给我提精神。给我带来许多生活乐趣	4	5	3	3	4	1	3	2	5	2	4	5	6	2	4	1	3	3	3	4	4	3.5	3	4	1.5264	0.80794	-0.21708	1.01916	4	3.25	1.39465	0.75472
*	368	1	非常好看，具有很强的艺术气息	1	1	2	4	4	2	2	2	4	3	2	2	2	2	3	1	2	4	3	4	1.33	4	3	2.75	-1.17299	1.24591	-0.21708	-0.1008	2.33	2.5	-0.16591	-0.1341
*	444	1	内心愉悦，钦佩古人的想象力和智慧。	1	2	6	2	2	4	2	1	6	5	2	1	2	1	2	2	2	8	2	4	3	2	3.5	3.5	0.51413	-0.50597	0.12952	0.57118	1.67	2.83	-0.79014	0.26093
*	492	4	纯熟的技艺，震撼的感受，由衷的佩服。	2	2	4	2	3	2	3	1	2	2	3	4	4	3	5	1	2	4	3	3	2.67	2.5	3	2.75	0.1767	-0.068	-0.21708	-0.1008	4	2.58	1.39465	-0.03534
*	640	4	非常不错。	3	1	2	1	3	1	1	2	6	5	2	1	2	2	1	1	1	13	3	2	2	2	2	3.5	-0.49815	-0.50597	-0.91027	0.57118	1.67	2.42	-0.79014	-0.23286
