# Supplementary material for: Measuring intangible cultural heritage image: A scale development
Source: PLoS One. 2024 Jun 3;19(6):e0299088. doi: 10.1371/journal.pone.0299088 (PMC11146741; doi:10.1371/journal.pone.0299088)
Supplement: S1 Data — (ZIP) [file pone.0299088.s001.zip › S1 Data/EFA-337.xlsx]

## Sheet: Sheet1
ID	time	类型	描述	item1	item2	item3	item4	item5	item6	item7	item8	item9	item10	item11	item12	item13	item14	item15	item16	item17	item18	item19	item20	item21	item22	性别	年龄	职业	教育	收入
努*啊	553	4	剪纸有别于作画，但它同样体现了别样的风情	1	2	3	1	2	1	2	2	2	3	1	2	1	2	2	4	5	2	3	2	4	4	1	3	2	3	3
给*钱	258	1	新奇，少见	1	4	4	4	3	1	2	2	1	1	1	2	2	2	1	1	2	5	2	1	2	3	2	2	4	3	3
y*0	265	1	很有吸引力	2	4	2	3	5	4	3	3	5	4	2	2	2	3	2	2	4	3	6	5	5	3	2	4	4	3	2
g*0	366	1	感觉一般	5	6	5	5	5	5	3	4	4	6	6	5	5	4	6	6	5	5	3	3	4	5	1	3	4	3	4
来*M	263	2	热闹欢快	4	2	4	4	3	2	2	1	1	4	2	3	4	2	4	2	4	2	6	6	6	6	2	2	4	3	2
y*4	300	4	非常喜欢	1	1	4	1	1	2	2	2	3	2	1	1	1	1	1	3	4	3	4	2	2	2	2	3	2	2	3
亦*壮	258	6	佩服前人留下的宝贵财富	2	2	6	1	1	1	2	2	5	5	5	5	2	2	1	6	6	4	2	5	2	2	1	2	13	3	4
x*1	350	4	体验非常不错	1	1	2	3	2	2	3	1	2	2	1	3	3	2	2	3	1	2	3	2	3	3	1	2	3	3	4
路*瓶	426	2	接地气，热闹，搞笑，通俗	4	2	7	4	4	2	2	1	1	4	2	2	2	3	5	6	4	2	6	6	6	6	1	2	5	3	3
Z*春	698	3	骄傲	1	2	2	1	1	1	2	2	2	1	1	1	1	1	2	2	1	1	4	2	2	1	2	2	4	3	2
玫*鹅	501	6	没有特别的感受	4	3	6	3	4	4	2	1	1	4	5	6	4	6	4	3	4	1	6	2	4	4	2	2	3	3	6
B*o	297	1	感觉还行	2	2	4	2	3	1	2	2	3	2	1	3	2	2	1	1	2	3	4	3	3	3	1	2	4	3	3
*	255	4	中华文化，博大精深	1	2	4	3	2	1	5	1	6	4	1	1	1	2	3	2	5	1	4	5	2	1	2	2	4	3	3
红*5	287	4	感觉很新颖，觉得很喜欢	1	2	3	1	1	2	3	1	2	1	2	1	1	2	1	3	3	4	1	3	2	2	2	1	9	3	3
m*5	381	6	凉茶的话，感觉他们有一些中草药的秘密配方，喝了确实很去火清热	1	1	3	1	2	1	2	3	2	3	4	3	2	1	2	3	2	2	1	3	2	1	1	1	5	3	5
奔*静	312	2	接地气，过程很欢乐	3	6	6	2	4	5	1	2	3	1	1	3	3	4	6	2	1	2	3	2	3	4	2	3	5	3	3
a*1	280	1	非常不错	2	3	3	4	5	3	2	2	1	2	1	2	1	2	1	2	1	3	1	2	1	2	2	2	8	2	3
5*n	273	3	很震撼，很喜欢	1	2	5	3	3	2	3	3	3	2	2	3	1	2	2	3	2	3	3	4	1	1	2	2	4	3	3
完*心	259	6	感觉还是比较有意思，比现如今的真实	3	5	3	3	4	3	4	3	2	3	3	4	3	2	2	4	3	3	2	4	3	3	1	1	4	3	3
魄*风	330	4	很好的观赏价值，赞	3	2	3	2	2	4	2	2	2	1	3	3	2	1	1	3	2	3	3	3	3	3	1	3	7	1	3
月*j	294	1	好看	1	1	2	1	1	2	2	2	3	3	1	2	1	2	3	2	1	5	3	1	1	3	1	2	6	2	3
朵*哈	326	4	比较有文化底蕴	2	4	3	1	2	1	2	2	1	1	1	2	1	2	2	1	3	4	4	4	2	2	2	1	5	3	3
f*8	268	2	感觉我国非物质遗产非常棒	1	2	4	2	2	3	2	2	1	2	3	3	2	3	3	4	4	3	5	6	3	3	1	3	6	3	3
*	298	1	感觉比较稀奇	2	1	6	3	2	1	3	2	3	2	3	2	2	1	2	1	2	3	1	4	2	2	1	2	4	2	3
*	271	1	很好有观赏性和文化特色	1	2	1	2	1	2	1	2	1	2	1	2	1	2	1	2	1	6	2	1	2	1	1	2	4	3	3
陌*至	285	4	历史悠久	4	5	4	6	5	4	5	5	3	4	4	5	5	4	3	4	4	5	4	3	5	4	1	2	5	3	3
繁*儿	298	1	感叹老祖先的智慧以及中华文化的博大精深	1	1	3	1	2	1	1	2	1	1	2	2	1	2	1	1	1	2	1	3	1	1	2	2	4	3	3
酸*_	274	6	之前觉得泡茶很简单，但看到那些老师泡茶就觉得里面很有学问，是能让人静下心来的事情	1	1	2	1	3	1	1	2	1	2	1	1	2	1	1	2	1	2	1	2	1	2	2	1	4	3	3
找*直	264	4	做工精细	1	1	3	2	2	1	2	2	2	1	1	1	2	3	3	2	1	4	4	4	1	1	2	2	4	3	3
*	409	1	开心	3	2	3	2	4	2	2	2	3	1	3	3	2	3	2	2	3	4	2	3	2	2	2	2	4	3	3
是*呀	340	4	剪纸给我一种特别神奇感觉，那种四四方方的纸片不一会就在手里用剪刀剪出一个窗花。	2	1	4	4	3	3	2	1	3	4	2	2	1	1	4	3	4	2	2	2	4	3	1	1	1	3	3
*	268	4	感觉很神奇	1	4	5	3	4	2	4	3	5	4	1	2	3	1	1	4	4	3	2	4	5	2	2	2	2	3	2
n*箭	356	1	欣赏，喜欢	3	4	4	3	4	3	2	3	2	3	2	3	3	2	3	3	2	2	3	3	1	3	1	2	4	3	3
撒*太	260	1	很好看非常的不错价格也不贵很合理我很喜欢	1	2	4	1	3	2	2	1	3	4	3	2	2	3	2	3	2	7	3	3	2	1	1	2	8	2	3
*	519	4	有点难，因为纸张是多层的，图案是比较复杂的，剪不好	2	2	3	4	4	1	1	2	2	2	1	3	1	2	4	1	4	2	3	4	3	2	1	2	4	2	3
*	265	4	喜欢	1	2	3	1	1	1	2	3	1	1	1	1	2	3	3	2	1	1	2	3	2	1	2	2	4	3	3
h*0	290	5	很有内涵，制作精美	2	3	3	3	2	3	2	3	3	2	3	3	2	1	2	3	3	2	3	3	2	3	1	3	4	3	4
陌*少	279	1	很惊奇，有新鲜感	1	1	1	2	1	2	1	2	1	2	1	2	1	2	1	2	1	4	2	1	2	1	1	1	1	3	1
*	737	1	非常好	3	2	3	2	2	4	2	2	2	3	3	3	3	2	3	2	2	4	2	2	3	3	2	3	3	2	3
*	247	2	感受了老一辈人的喜好	2	2	3	4	5	4	3	2	4	5	3	2	3	2	4	4	4	3	3	4	4	2	1	2	8	2	4
*	474	4	人来人往，很有古风味，形象逼真，历史悠久，独特的艺术风格	2	6	3	2	2	1	1	2	3	3	1	1	2	2	1	1	2	2	2	3	2	1	2	1	9	2	2
提*9	265	3	苏绣满满的都是岁月的感觉，针脚细密，很有历史感	1	2	4	2	2	2	2	1	2	1	1	2	2	1	1	1	2	1	1	1	1	2	2	2	5	3	3
*	428	4	剪纸很神奇，剪的时候看起来凌乱，最后打开特漂亮	2	4	2	3	5	3	4	3	5	4	2	6	3	2	1	4	5	2	5	5	4	3	2	2	4	3	3
*	335	2	不错	3	3	1	2	2	2	1	2	3	2	5	1	3	2	2	1	3	5	2	1	2	2	2	2	9	3	3
*	395	2	感觉到很享受 很美好 很震撼	6	7	5	6	7	6	7	6	7	6	7	6	6	7	6	7	6	1	1	2	1	2	1	1	1	3	1
*	379	1	觉得很震撼，让我学到了很多	1	2	3	2	2	3	1	2	3	1	1	2	1	1	1	2	2	4	3	2	3	2	2	1	9	2	2
他*7	843	4	感觉很神奇，一张纸竟然有那么多花样，不可思议	2	3	2	3	2	3	4	3	3	4	2	1	2	2	3	4	4	3	4	2	3	3	2	1	1	3	2
*	300	2	感觉很不错	3	4	5	3	5	2	2	1	4	5	3	4	4	2	5	3	4	2	2	1	1	2	2	2	3	3	3
c*n	350	1	文化气息很隆重，带有地方特色，历史性很强	2	3	3	2	3	3	2	3	2	3	2	3	2	2	1	2	1	6	2	1	2	1	2	2	4	3	3
它*6	311	2	很有东北特色，可以把人逗的很开心	2	2	5	1	2	3	3	2	1	2	2	3	2	3	4	4	3	4	3	3	2	3	2	2	7	3	2
d*4	1053	1	感觉很不错，挺有意思的	2	1	5	3	2	1	4	2	5	1	1	3	2	1	4	4	3	2	5	5	3	3	1	3	4	2	3
儒*孟	290	2	赏心悦目	2	4	2	3	2	6	1	1	4	2	1	1	2	3	2	4	3	3	1	3	5	4	1	2	4	2	3
小*3	329	4	觉得挺不可思议的，一张纸可以有那么多的花样	1	1	3	5	4	1	5	2	4	4	1	5	2	1	4	3	4	2	2	3	4	4	2	2	9	3	3
*	302	4	很惊奇	2	2	4	3	4	2	2	1	1	1	2	1	2	1	1	5	4	3	5	2	3	2	2	2	9	1	2
緈*Y	349	2	感觉题材新颖，贴近生活	1	2	3	2	2	1	1	1	2	2	1	2	2	2	2	4	3	3	1	1	3	3	2	2	4	3	3
n*h	288	6	看了才知道国家还保留了很多文化遗产觉得很激动	3	3	2	1	3	2	1	3	2	3	2	3	2	5	4	4	3	7	3	4	2	2	2	2	4	3	3
a*0	313	4	非常棒	2	1	4	3	2	2	3	2	2	1	1	1	2	2	3	4	3	3	2	2	3	2	2	2	4	2	3
晨*晨	267	4	震撼	3	2	3	2	2	4	2	2	2	2	2	3	2	1	3	3	1	5	1	3	1	2	2	2	4	2	2
*	271	1	没有被商业化，保存完好	1	1	3	3	2	2	3	2	1	2	2	1	2	2	1	1	1	7	1	2	1	1	1	1	1	1	4
q*茆	543	6	好喝	2	1	2	3	3	5	3	1	2	3	1	1	3	2	2	4	2	5	3	4	2	4	2	1	1	1	1
不*耶	368	2	很有意思	3	2	6	2	4	3	2	1	2	1	1	2	2	3	4	3	4	2	2	3	6	6	2	2	4	2	3
*	287	1	比较震撼，觉得我们应该多为推广，不让非物质文化遗产荒废	1	2	3	1	1	2	3	2	1	3	2	1	2	2	1	1	1	2	4	3	1	1	2	2	4	3	3
*	353	2	令人身心愉悦	1	3	3	3	2	2	1	1	2	1	1	3	2	2	1	2	1	6	3	2	2	3	2	2	4	3	3
*	397	1	很优秀，很伟大，很了不起	1	3	5	2	2	2	1	1	3	2	2	2	3	2	2	2	4	3	1	2	1	2	1	1	1	3	2
勤*艺	265	6	怀旧，惊叹	1	2	4	2	3	1	1	1	2	1	1	3	2	1	1	1	2	1	4	4	2	2	2	2	8	3	3
d*g	271	4	很有特色的文化，需要传承	1	2	3	2	3	1	1	2	3	1	2	2	1	2	1	2	3	2	3	2	3	2	2	2	3	3	2
w*7	283	1	好看！	3	2	3	3	3	2	2	4	2	2	2	3	4	3	5	3	4	3	3	3	4	2	1	3	4	3	3
*	303	1	很有历史感	2	5	5	2	2	4	3	4	3	2	2	3	3	3	2	2	2	4	4	3	2	2	1	1	1	2	2
*	251	1	被他的生动形象深深吸引。	2	2	1	2	3	2	3	2	4	2	1	2	2	1	2	2	1	2	2	4	2	2	1	2	4	3	3
*	283	2	非常满意，喜欢	3	2	2	3	3	1	3	2	3	2	2	1	3	1	2	3	1	6	2	1	3	1	2	2	4	2	3
*	362	1	的确值得保护，传承中华特色	1	2	1	1	2	2	1	1	2	1	1	2	1	2	1	1	2	1	5	6	2	1	2	2	9	2	2
*	389	4	有历史内涵	2	2	3	2	2	3	3	1	2	2	3	2	1	1	1	2	2	3	3	4	3	3	1	2	3	3	3
*	277	4	感觉很神奇	2	2	5	2	2	1	4	1	5	5	1	2	2	2	2	4	2	3	4	2	4	4	2	1	1	3	1
*	295	1	感觉挺新鲜的当时看的是西游记	1	2	1	2	3	1	4	4	2	2	1	1	1	3	3	1	2	6	1	3	1	2	1	3	2	3	3
乐*汪	258	1	看过皮影戏，爱上它。买回一副带回家，收藏起来。	1	2	1	2	1	2	1	2	1	2	1	2	1	2	1	2	1	6	1	2	1	2	2	2	3	4	4
忘*兮	357	6	传统文化不能丢掉	1	2	4	2	2	1	1	1	3	2	3	1	1	2	2	1	2	4	3	2	2	2	1	3	4	2	3
超*y	298	6	让我感受到凉茶的历史文化，和作用，让我感慨万千	3	2	1	5	4	6	2	4	5	3	1	4	1	4	3	6	2	3	2	7	3	6	1	2	4	2	3
*	253	1	很开心很激动直观的了解了文化	1	3	6	1	3	3	1	3	5	4	6	3	1	2	3	4	6	3	6	7	1	2	2	2	8	3	2
夏*殇	282	4	像是量产的	1	5	1	1	1	2	1	4	2	1	1	2	1	1	4	5	6	2	2	1	1	1	2	2	2	3	2
*	286	2	我觉得东北二人转，很有感染力，让人有参与感	2	1	3	2	2	1	2	1	2	1	2	1	1	2	2	1	2	3	2	2	3	1	2	2	4	3	3
寂*下	264	4	很漂亮，有趣。	2	4	3	5	6	4	4	2	4	4	3	2	3	2	2	4	4	2	4	4	4	3	2	1	9	1	2
陈*么	267	1	小小皮影在传承人手中像活了一样	1	2	4	4	3	1	2	4	2	1	1	1	1	2	2	2	3	1	4	5	2	2	1	2	6	2	2
*	267	2	二人转表演一直是我比较喜欢的东北特色，附有正义和搞笑。	1	2	4	4	3	4	3	3	4	3	3	1	1	3	2	5	3	5	2	3	2	3	1	2	4	3	3
*	443	1	感觉特别有新意。特别能激发我的好奇心	2	4	3	2	5	4	6	3	4	2	1	4	5	3	1	2	6	1	5	7	4	5	2	2	7	3	3
童*心	291	6	很好喝喜欢	2	3	3	1	1	3	3	2	2	2	2	1	2	1	2	1	2	6	2	1	3	1	2	2	5	2	2
v*y	267	1	很精彩有被震撼到，仿佛看到了曾经的光景。	2	3	5	3	3	2	4	2	2	1	3	2	4	2	1	3	5	2	5	5	4	3	2	2	3	3	3
*	451	4	中华传统手工	1	3	6	1	3	1	1	2	6	1	1	1	1	3	1	4	2	1	2	4	2	5	1	3	6	1	3
*	260	4	真的给自己长了很多见识	1	2	3	2	1	3	2	1	2	1	3	1	2	1	2	1	2	3	1	2	2	1	2	2	2	3	3
d*6	266	2	感受到中华民族上下五千年的传承	2	3	4	3	2	1	2	3	1	2	3	1	2	1	3	1	2	2	2	1	3	2	1	1	8	3	3
红*5	323	3	美丽优雅，赏心悦目。	3	3	4	2	3	2	3	3	2	1	2	2	3	2	1	2	2	3	2	3	1	2	2	3	4	3	4
善*g	288	1	皮影戏动作有趣，剧情精彩，值得观赏	1	3	2	1	3	2	4	3	2	3	2	4	1	3	2	3	1	1	3	1	3	1	1	2	4	3	3
谭*3	387	7	觉得非常神奇	1	3	4	2	2	1	4	1	3	2	1	1	1	1	2	1	4	3	5	6	3	4	2	2	4	2	3
尔*蜜	272	4	文化气息很浓厚	1	1	1	2	1	2	1	2	1	1	2	2	1	2	1	1	1	3	4	2	2	2	2	2	4	2	2
影*氢	417	4	感到震撼和难过，这样的传承越来越少	1	2	4	3	4	1	3	3	2	1	2	1	2	1	2	1	1	6	4	1	2	2	2	2	5	3	3
信*情	400	3	当时是觉得漂亮，经过更深入的了解知道了很多的知识觉得惊叹	3	2	3	2	4	2	2	2	3	1	3	3	1	2	2	2	2	3	2	2	1	2	2	2	9	2	3
c*焞	307	1	非常的精彩，小舞台大事件不可思议	1	3	1	1	2	1	2	1	1	3	1	2	1	2	1	2	1	7	2	1	2	1	1	3	9	3	4
i*事	266	4	很神奇，简单几下就可以弄出很漂亮的图案	4	3	5	4	3	2	2	2	3	2	1	1	2	1	3	4	4	2	3	4	4	4	2	1	4	3	3
*	257	4	春节贴窗户显得更加喜庆	2	2	4	4	3	4	2	3	2	3	2	3	3	2	4	2	4	5	3	4	2	4	2	2	4	2	2
*	309	2	感觉很不错	2	3	2	3	1	3	2	1	3	2	1	3	3	1	3	2	1	5	3	2	1	3	1	3	3	3	3
*	309	4	一种不一样的感受，让人心旷神怡	2	1	4	3	2	1	4	3	2	1	2	3	3	2	1	3	2	7	2	3	1	4	2	2	3	3	4
独*J	373	4	就是感觉心里有种奇妙的感觉，感觉回到了过去的时代	1	2	4	4	3	1	2	2	3	1	1	1	1	1	2	2	4	1	5	3	6	3	2	1	1	3	1
山*狼	260	4	被他们的手艺所惊叹，希望它能一直传承下去	1	3	4	1	2	1	3	2	4	6	2	1	1	1	2	4	2	1	4	3	4	2	2	4	5	3	3
*	283	1	非常好	3	2	3	2	2	4	2	2	2	3	1	3	3	3	2	2	3	6	2	1	2	2	1	2	2	2	3
*	335	3	很喜欢，很漂亮	1	1	4	3	3	5	4	2	2	1	1	1	2	1	1	2	2	2	3	4	2	2	2	2	4	3	3
忠*比	305	4	很神奇，中国传统文化的精髓在不断流动的人口中保留	4	2	6	1	2	4	7	2	6	3	4	2	2	3	6	5	7	3	7	5	2	4	1	2	3	3	3
*	328	4	感觉到中华文化的博大精深，包含古人的聪明智慧	2	2	3	2	2	1	2	1	2	1	1	1	2	2	2	3	3	2	4	4	1	3	2	2	3	3	2
*	306	3	感受到了中国传统文化的特殊震撼力	4	3	2	1	2	3	4	5	4	3	2	3	1	2	3	4	3	5	3	5	5	4	2	2	4	4	3
*	279	6	喝起来很苦但是很有效	1	1	3	2	3	2	1	1	1	3	3	4	2	4	3	2	4	2	1	1	2	1	1	1	4	3	3
*	379	4	感同身受	3	2	3	2	4	2	2	2	3	1	3	3	2	3	2	2	2	6	2	2	2	3	2	1	2	2	2
*	267	1	非常有感触，为中国文化骄傲	1	2	2	1	2	2	3	2	2	3	2	2	1	2	2	1	1	4	3	2	1	2	1	3	2	3	3
瑶*哒	268	1	留恋	4	5	5	3	5	4	5	4	5	4	5	4	5	3	5	4	5	3	6	5	5	5	2	1	12	2	1
食*太	409	4	几乎是老一辈的人在制作，希望可以传承下去。	1	4	3	4	4	2	3	2	4	4	3	1	3	1	2	5	4	1	3	5	4	3	2	2	5	3	3
*	283	1	非常不错，非常喜欢	3	2	3	2	2	4	2	2	2	3	1	3	3	2	3	2	2	6	3	2	2	3	2	1	9	1	1
你*下	281	5	有趣，漂亮	1	2	1	1	2	2	1	2	2	1	1	2	1	3	2	1	2	4	3	1	2	2	2	1	5	3	3
唉*啊	260	6	使用各种中草药熬制的，喝了之后清凉去火。	2	1	5	1	4	4	2	1	2	2	4	5	2	3	5	2	4	4	4	2	4	4	1	2	4	3	3
*	275	4	很兴奋，很开心	3	2	4	3	5	2	5	3	2	3	3	2	3	2	3	2	4	3	3	2	3	2	1	3	3	2	3
*	264	1	传承	3	2	3	2	2	4	2	2	2	3	3	3	2	3	2	2	2	7	2	3	1	3	1	2	4	3	3
*	387	2	取其精华 去其糟粕	1	1	2	1	2	1	2	2	3	2	3	2	1	2	1	3	4	1	2	3	2	2	1	3	9	1	3
句*开	418	1	很奇特很有趣，故事和形式吸引	2	2	1	3	2	1	1	2	2	1	3	1	2	2	2	3	1	2	1	3	2	2	2	2	4	3	3
小*敏	281	1	皮影戏给我的感觉非常神奇	2	2	3	3	2	1	1	2	1	1	3	2	2	2	1	2	2	2	3	4	3	2	2	2	4	3	3
*	406	4	我实在太喜欢剪纸，它可以做出各种各样的形状。	1	2	7	6	3	4	5	4	6	3	4	6	4	3	6	4	5	2	4	6	3	5	2	2	5	3	5
2*c	285	4	神奇	5	3	6	6	3	4	4	5	4	2	5	4	5	3	3	5	6	3	3	4	6	4	2	2	3	3	2
*	520	1	震撼的，不可思议，比较有趣的，好玩的	2	3	2	2	3	2	3	2	3	2	3	2	2	1	2	2	1	6	1	2	2	1	2	3	3	3	3
逞*r	262	4	感觉中华文化的文明很神奇	2	1	2	1	1	1	1	2	2	1	2	1	1	2	2	1	2	1	7	3	3	1	2	1	5	3	2
*	367	4	很震撼好有感触	1	3	2	1	2	2	1	1	2	1	1	1	2	1	2	1	1	3	3	2	1	2	2	3	3	3	3
*	383	7	在音像店购买的光盘，二人转很搞笑的	3	3	7	3	7	6	1	2	2	2	3	2	3	2	3	2	5	1	2	3	5	7	1	2	5	3	3
凡*尘	446	3	很漂亮，手工很精妙	3	2	2	1	2	2	1	2	3	3	1	2	1	1	4	4	2	2	5	2	2	3	1	2	4	3	3
*	389	2	用心观赏品味那个年代的生活，很有代入感	2	3	5	2	1	2	4	3	6	2	1	3	1	5	2	3	4	1	5	6	2	3	1	2	4	3	3
*	285	6	真的非常好喝，而且制作工艺严谨	1	2	3	1	2	3	3	2	1	2	3	2	1	2	3	3	4	3	2	3	5	4	1	3	9	4	4
*	275	2	娱乐性很高	1	2	5	3	2	1	3	2	1	3	2	2	3	1	2	3	1	6	2	3	2	1	2	2	4	3	2
s*0	476	4	感觉非常奇妙和精美	2	3	4	1	3	1	3	4	5	1	2	3	2	1	2	5	4	1	4	5	6	5	1	3	3	3	4
Y*0	520	2	让人感觉很热情，很放松	1	2	4	3	3	1	1	1	2	1	1	2	1	2	3	1	3	2	3	2	2	2	2	1	1	3	1
*	298	4	觉得我们中国的非物质文化遗产实在太有价值了，很棒。	2	2	2	1	2	2	1	2	2	2	1	1	1	2	1	2	2	1	2	2	3	2	2	2	4	2	3
*	314	4	十分新奇，以前没有接触过这种文化	1	3	3	3	4	3	3	3	4	1	2	1	1	1	1	2	2	2	3	5	2	2	2	1	1	3	1
*	440	1	了解了以前不知道的	2	3	2	3	1	2	1	3	1	2	1	2	2	1	2	1	2	7	1	2	1	2	2	3	4	3	4
F*豁	288	2	感觉很值得，不错的体验	3	2	6	4	3	3	2	1	1	1	2	2	2	3	4	3	3	1	4	3	4	3	2	3	4	3	3
*	571	1	我感到激动开心	2	3	2	1	2	3	2	1	2	3	2	2	2	2	3	3	2	5	3	2	3	3	1	3	4	3	4
x*6	302	1	感受到了传统文化的魅力，学习到了很多传统文化知识	1	5	2	3	4	1	2	4	1	3	1	2	1	2	1	3	1	3	6	3	1	3	2	2	4	2	3
*	258	6	贵	3	3	4	4	3	6	3	3	3	3	3	4	3	4	3	4	3	3	3	4	5	4	2	2	2	3	2
R*6	697	2	发扬健康，幽默，风趣	1	2	1	2	1	1	2	2	3	2	2	1	1	2	1	1	4	1	2	3	2	1	1	2	4	2	3
*	438	1	特别震撼	1	3	4	1	2	1	6	4	7	2	1	2	1	2	4	1	1	3	4	7	2	7	2	1	1	3	1
晒*子	357	6	历史悠久，独特且功效好，有特色	2	3	4	3	2	3	3	2	3	2	3	2	2	3	2	3	2	4	2	3	2	3	1	2	4	3	3
唐*谋	379	4	震撼	1	1	2	1	2	2	1	1	2	1	1	1	1	2	1	2	2	1	7	7	4	1	1	1	6	3	3
幸*杨	358	4	很不错	2	3	2	3	3	2	1	2	3	3	2	2	2	2	1	1	2	4	1	2	2	1	1	1	3	3	3
*	286	3	中国的传统文化让人受益匪浅	1	3	3	4	2	6	5	4	4	5	7	2	3	4	5	6	6	3	5	6	4	6	1	2	4	3	6
f*0	325	2	二人转非常有趣，全程包袱，充满笑点	2	1	6	4	3	1	2	1	2	3	2	3	2	3	3	1	4	3	1	5	6	3	1	3	3	3	3
d*1	315	5	不错	4	4	4	4	4	4	6	5	6	5	5	4	5	4	5	4	4	4	6	5	5	4	2	1	13	3	6
*	499	4	觉得他们手很巧，剪的挺好看的	1	5	4	2	4	2	2	3	3	2	1	1	1	2	1	1	4	1	3	2	3	3	1	2	9	2	3
*	495	2	中国文化非常博大	1	2	3	2	4	1	1	2	3	4	1	2	1	4	2	5	4	2	2	5	6	4	2	3	4	2	3
*	492	2	很有趣，引人深思	3	2	3	2	2	4	2	2	2	1	3	3	1	1	1	1	1	2	4	3	2	2	1	1	6	1	3
*	281	6	有点看不懂，对传统文化了解不多	3	2	5	2	1	1	3	2	3	4	1	5	2	5	3	2	4	7	4	3	3	2	1	3	4	3	3
A*5	406	1	觉得有点神奇，因为以前没看过，觉得新颖有趣	1	4	4	3	5	1	1	3	3	3	3	4	1	3	2	2	3	4	3	2	2	1	2	2	4	2	3
*	267	2	精致，文化沉淀有内涵！	1	2	3	1	1	2	1	2	1	1	2	1	1	2	1	2	2	3	4	6	3	2	1	2	4	3	3
恶*录	282	4	伟大	3	2	3	2	4	2	2	2	4	1	4	4	2	2	1	3	2	6	2	1	2	2	2	1	1	3	3
*	280	1	震惊	2	3	2	2	1	2	2	2	1	2	3	1	1	2	1	1	2	6	1	2	1	2	1	3	4	2	4
*	647	2	东北二人转很有趣，比较诙谐和幽默	2	4	3	5	2	3	6	2	3	2	5	3	2	4	2	5	4	3	6	4	7	2	1	2	2	3	2
t*子	463	4	剪纸的艺术博大精深，技艺精深的人能够剪出非常漂亮的图案	1	3	4	2	4	1	2	2	2	1	1	3	1	2	3	3	4	3	6	3	3	3	2	2	4	3	3
*	263	4	很震撼！一把剪刀一张红纸却能变出世间万物，太神奇了	2	1	3	2	2	3	1	2	2	3	2	3	2	2	2	1	3	6	2	2	1	2	1	3	4	3	3
烧*庙	616	2	非常搞笑，非常开心，超级喜欢	1	2	3	2	3	1	2	1	2	1	2	1	2	3	1	2	3	3	3	2	3	2	1	2	3	3	4
*	302	6	让我了解到了中国的茶文化，学习到了茶叶的相关知识	1	2	4	1	2	1	5	1	6	2	4	3	1	2	3	4	1	6	1	3	1	3	2	3	3	2	3
*	331	1	皮影戏给人的感觉戏如人生	1	2	1	2	1	2	1	2	1	2	1	2	1	2	1	2	1	6	2	1	2	1	2	3	4	3	4
*	351	1	非常开心	2	3	2	3	2	3	2	3	2	2	3	2	2	3	2	3	2	5	3	2	3	2	1	2	1	2	3
*	500	4	很震撼	3	2	3	2	2	4	2	2	2	3	1	3	3	2	3	2	2	4	4	2	2	2	1	1	1	1	1
*	306	7	是中华民族文化的瑰宝，应当好好保护	2	3	2	4	2	4	5	1	2	3	3	1	3	2	3	1	3	6	2	2	3	1	1	1	1	1	2
1*L	286	3	非常的精美	2	3	4	3	4	2	3	2	2	2	2	3	2	2	2	1	2	2	2	3	2	2	2	2	8	3	3
a*a	475	4	感觉很神奇，很精彩美妙	2	3	4	3	2	3	3	2	3	3	2	3	2	2	1	2	3	6	1	3	1	2	2	1	1	3	1
*	262	3	美观	3	2	3	2	2	4	2	2	2	3	1	3	3	3	2	2	3	6	1	3	3	3	2	2	3	2	4
蔡*8	277	1	精彩	1	2	1	2	1	1	1	1	3	1	1	1	2	1	2	2	2	5	4	4	5	5	2	3	4	2	3
*	280	6	正宗凉茶苦	1	1	4	1	1	2	3	3	3	3	3	3	2	2	1	2	3	1	5	2	3	3	1	2	5	3	4
*	294	4	心灵手巧，值得学习	2	1	5	2	1	2	2	1	4	3	1	1	2	1	2	2	3	1	4	3	3	2	2	2	2	3	3
*	397	4	文化气息浓厚	1	2	2	2	2	1	1	2	1	1	2	2	1	1	1	4	2	6	2	2	1	1	2	2	4	2	2
L*5	310	1	非常高兴，也非常喜欢，谢谢	1	2	3	4	5	6	7	6	5	4	3	1	1	2	3	4	5	2	6	7	6	5	2	2	4	2	3
x*1	315	3	挺好看的	3	4	3	3	3	3	4	4	4	2	4	4	3	3	3	3	4	5	4	5	5	5	2	2	9	2	2
*	323	2	就感觉东北二人转特有亲和力，看着很逗。	4	3	4	2	5	5	3	4	3	4	6	2	1	5	5	2	3	3	2	3	7	4	1	1	7	1	2
*	371	4	非常震撼，感觉很神奇，非常敬佩他们，甚至有想简单学习的念头	1	2	4	5	4	2	5	1	5	1	2	1	2	1	2	4	6	3	2	3	5	3	2	2	3	3	3
*	654	2	感觉非常不错，希望远远留长	1	2	3	1	2	3	2	1	1	2	1	2	1	2	3	2	1	4	2	3	2	3	1	2	9	2	2
*	340	4	个人特别喜欢非物质文化遗产	3	2	3	2	2	4	2	2	3	1	3	3	2	3	3	3	2	5	2	2	3	3	2	2	8	2	3
*	281	1	非常有趣，古人智慧令人感叹！	3	2	3	2	2	4	2	2	2	3	1	3	3	2	2	3	2	6	4	1	2	2	1	2	8	2	3
宝*码	486	1	非常吸引	2	3	2	2	3	2	2	3	2	2	3	2	2	3	2	2	3	6	3	2	2	3	2	2	6	1	5
*	254	2	震惊	3	2	3	2	2	4	2	2	2	1	3	3	2	2	2	2	2	6	1	1	2	1	2	1	1	1	1
*	253	4	精湛的技术，带来不一样的体验	1	2	3	1	4	6	2	3	2	1	3	1	2	1	5	2	4	7	1	5	2	1	1	2	8	3	4
K*令	332	1	体验一下老传统	3	1	2	2	1	1	2	1	2	3	2	2	3	1	2	2	1	7	1	2	2	1	1	2	4	1	3
*	543	6	很好	3	2	3	2	2	4	2	2	2	1	2	2	3	3	3	2	2	5	2	2	3	3	1	1	4	1	3
*	257	3	很精美，颜色搭配古典大气。	1	1	3	1	2	1	1	1	2	1	1	1	1	1	2	3	1	2	4	3	3	3	2	1	1	3	2
*	257	3	中华文化真的是博大精深，源远流长，我们的祖先真的太让人敬佩了	1	2	3	2	1	1	2	2	1	2	3	2	1	3	1	2	2	4	3	4	3	3	2	1	4	3	3
*	285	4	特别的新奇，珍惜用心的去学习其中的意义，特别的享受剪纸过程	1	1	3	1	1	1	2	2	3	1	2	1	2	2	1	1	1	5	3	1	3	2	2	2	8	2	3
*	292	3	赏心悦目	2	3	2	1	2	1	2	1	2	1	2	1	2	1	2	1	2	7	1	2	1	2	2	3	5	3	3
*	466	5	看到杨柳青年画感受到民间文化艺术的伟大和魅力	1	2	1	2	1	2	1	2	1	2	1	1	1	2	1	2	2	3	1	2	1	2	1	3	6	3	4
肥*4	268	1	震撼	2	3	4	2	1	1	2	2	1	3	3	4	1	2	2	1	3	3	2	3	2	1	2	2	3	3	4
*	307	1	非常好	4	2	5	5	4	6	5	5	3	5	4	4	4	4	5	2	3	3	5	4	6	5	2	2	6	1	3
小*啦	273	2	聪明	4	5	4	6	5	7	5	6	4	6	5	7	5	4	6	5	7	2	6	5	4	5	1	2	3	2	3
h*子	305	2	特别有趣	3	2	3	2	2	4	4	2	2	2	3	1	2	2	3	3	2	6	3	3	3	4	2	2	4	1	2
c*9	329	4	特别的美妙的一次体验，很有一种自豪感	2	3	3	4	3	2	1	2	3	3	2	4	2	1	2	3	3	4	2	3	4	3	1	2	2	2	3
*	283	4	觉得很新颖，很厉害，很有历史感	1	3	4	2	4	4	2	3	4	3	3	4	4	3	4	2	4	5	2	4	3	2	2	2	2	3	4
肖*h	302	3	政府一定要把非物质文化遗产传承下去	1	3	4	1	1	1	2	1	2	1	2	1	1	2	1	1	2	2	3	4	2	2	1	2	8	3	3
*	335	1	很有意思	3	2	3	2	4	2	2	2	3	1	2	2	2	2	1	2	2	6	3	2	1	3	1	1	1	1	3
玖*4	276	4	很好	3	5	2	3	4	5	3	5	3	6	4	5	3	4	3	7	7	7	5	3	5	3	2	1	4	2	3
*	336	4	老祖宗留下来的手艺真是不错	1	3	4	2	2	1	3	2	1	1	2	1	1	2	1	2	3	1	4	3	2	3	1	2	7	3	3
小*0	359	6	文化底蕴深厚	3	2	3	2	4	2	2	2	3	1	2	2	2	2	1	2	1	6	2	2	3	2	2	2	8	2	3
t*易	262	2	从没见过，感觉新奇，两人配合度高，	1	2	4	2	1	1	2	3	2	1	1	1	1	2	1	1	1	5	1	1	2	1	2	1	5	2	2
l*4	1175	4	很漂亮啊 特别吸引人的眼光	1	2	4	3	3	1	2	2	3	3	1	3	2	1	3	3	1	1	2	3	3	2	1	2	4	3	4
*	470	4	自豪感	2	1	2	2	4	2	2	2	3	2	3	3	2	2	3	3	3	3	3	2	3	2	1	2	5	2	3
*	278	1	感觉到传统文化的独特魅力，既兴奋又激动	2	4	3	1	5	3	3	2	4	3	1	2	2	1	3	2	4	2	4	5	3	2	1	2	5	3	3
*	277	1	精彩	3	2	3	2	4	2	2	2	3	1	3	3	2	2	2	3	2	6	2	2	2	1	1	1	4	2	3
*	288	3	对古人艺术的叹为观止	3	2	2	3	3	2	3	3	2	3	1	2	2	1	3	2	2	5	3	2	3	2	2	3	3	4	4
z*2	483	1	非常喜欢，小小皮影反映出厚重的历史文化底蕴！	1	3	4	1	2	1	2	1	2	1	1	1	2	1	1	2	2	3	2	3	2	1	1	3	3	3	3
蘑*果	289	6	虽然有点苦，但是很有疗效，价格也合理	1	2	3	1	3	4	1	1	1	5	1	5	1	5	6	4	3	1	7	1	6	4	2	1	4	3	4
飞*有	274	1	很震撼，很过瘾	1	1	2	1	2	1	1	1	2	2	1	2	1	1	1	2	2	7	2	1	1	2	1	2	3	3	4
*	366	1	优秀	6	5	6	7	5	6	6	5	5	6	4	4	6	5	6	7	6	1	6	5	6	5	1	2	4	3	3
仙*月	276	5	感觉这些非物质文化遗产非常的有趣	1	2	1	4	3	2	4	3	1	4	2	3	3	2	3	1	2	7	3	1	3	3	1	2	9	3	3
*	374	1	看着特别过瘾，武松打虎之类的，最大的感受就是视觉效果超棒，过瘾	3	5	6	3	5	2	6	5	3	5	3	5	2	4	5	5	5	5	5	5	5	3	1	1	9	2	2
*	634	1	看了皮影戏，感觉这文化太久远了，很珍惜看的时间	3	2	1	3	4	7	5	1	6	4	3	1	1	1	2	2	3	5	2	6	1	7	2	2	9	1	3
蓝*7	291	4	中国文化博大精深	1	2	4	3	4	2	4	3	4	2	3	1	3	4	2	1	1	2	4	2	4	5	1	2	3	3	3
*	562	1	表演人技艺高超	1	2	1	2	1	1	2	2	1	2	1	1	2	1	2	1	1	5	3	2	1	1	2	1	8	3	3
*	251	4	剪纸，有着文化传承的沉淀，还有着艺术的技艺	2	3	2	3	3	2	3	2	3	2	2	3	2	3	2	3	2	6	3	2	2	3	1	2	4	3	3
l*5	312	3	让传统的民间苏绣工艺不再奢侈，而是走进千家万户	2	1	3	2	3	2	2	3	1	2	2	1	2	1	1	2	2	1	3	2	2	3	2	3	4	1	2
*	518	4	非常感兴趣	3	2	3	2	4	2	2	2	3	1	3	3	1	1	1	1	2	6	4	3	2	4	1	1	1	2	3
*	469	4	好，很好	3	2	3	2	2	4	2	2	2	4	4	4	2	4	1	2	3	1	3	2	3	2	1	2	4	2	3
*	265	2	非常不错又搞笑的文化遗产	1	2	4	2	2	1	2	1	1	2	2	1	1	2	1	2	2	7	2	2	1	2	1	2	6	1	3
*	270	4	太神奇了	1	1	1	1	1	1	1	1	2	1	1	1	1	1	1	1	2	3	1	3	3	1	2	2	8	2	2
g*h	284	6	很苦，应该要改良一下	3	3	2	4	4	5	5	2	2	3	4	4	4	5	3	5	5	3	5	2	5	5	2	1	12	3	2
*	302	2	物质文化遗产是独特的文化	3	2	3	2	2	4	2	2	3	1	2	2	2	3	2	2	3	6	2	2	2	2	1	3	9	2	4
*	466	4	很震撼	1	5	4	4	5	3	3	5	6	6	4	3	2	3	4	3	4	2	2	5	4	4	2	2	4	3	2
*	361	2	通过朋友介绍所知道然后去了解，很特别，精彩，感受到了中国文化的博大精深	2	1	2	1	2	1	2	1	5	1	2	1	1	3	1	3	1	1	5	6	2	5	2	2	7	3	3
*	254	2	二人转表演富有地方特色，表演生动有趣，让人快乐	1	2	3	4	4	3	1	2	1	1	2	2	1	1	3	2	2	3	3	3	2	3	1	2	3	2	3
*	396	4	很惊喜非物质文化遗产的美，我们真的应该好好保护非物质文化遗产	1	2	2	5	5	1	5	1	2	4	1	1	1	2	2	1	4	3	5	5	4	3	2	3	4	3	3
2*万	390	4	非常好	3	2	3	2	2	4	2	2	3	1	3	3	2	2	3	3	2	6	1	1	1	1	1	1	5	2	3
*	262	1	有种敬畏感	1	1	2	1	1	1	2	1	2	2	1	2	1	1	2	2	2	1	2	1	2	1	1	3	3	2	4
*	265	3	细致，精美	1	1	3	2	2	2	2	2	3	1	1	1	1	1	3	2	4	3	5	6	6	6	1	2	3	3	4
*	444	1	非常开心	3	3	2	1	2	2	1	3	3	1	3	3	2	2	3	1	3	7	1	2	2	3	1	1	1	2	3
*	425	4	剪纸精美	3	2	3	2	2	4	2	2	3	1	3	3	3	2	3	2	2	5	2	3	2	4	2	1	9	2	3
受*难	602	6	对身体有益的东西	1	2	1	1	1	2	1	1	3	1	4	4	4	5	5	3	4	2	3	2	4	4	2	2	4	2	3
和*东	379	1	皮影戏展现出表演者人精湛的技艺，很小的剪纸人在荧幕上活灵活现，犹如真人一般，体现了戏的精髓所在	1	2	1	1	3	1	2	1	1	1	2	2	1	1	2	4	3	2	5	6	1	1	1	2	4	3	4
*	702	2	感觉有趣	2	1	2	1	2	1	2	1	2	1	2	1	2	1	2	1	2	3	2	3	2	2	1	2	6	2	3
*	562	1	古代劳动人民的巧思妙想，手工制作精良。	3	1	1	2	1	3	4	1	3	1	1	2	3	2	4	1	7	1	1	7	5	4	2	2	9	2	3
*	371	3	世代传承的宝贝，值得收藏，观赏	1	2	4	1	1	2	4	1	1	1	2	1	1	2	2	4	1	2	6	6	2	1	1	2	5	3	3
*	289	2	现在的非物质文化越来越少了	1	2	5	4	3	2	3	2	4	4	2	2	3	2	1	3	4	5	3	2	3	1	1	1	6	1	2
*	289	1	手艺非常好，表演很深动，有观赏性	1	4	2	1	3	2	3	2	1	3	2	4	2	1	4	2	3	2	2	2	1	3	1	3	10	1	3
*	438	4	剪纸非常漂亮，独特，十分动人	2	1	2	1	2	1	2	1	2	1	2	1	2	1	2	1	2	4	3	2	1	2	1	3	4	3	3
*	382	2	非常精彩令人愉快	2	1	4	2	1	2	1	2	1	2	1	2	2	1	2	1	2	2	2	1	3	2	1	2	7	2	3
金*猛	426	2	很喜欢二人转表演，很搞笑。	3	4	2	1	2	1	4	1	4	5	2	1	1	3	5	6	6	1	6	7	5	7	1	2	2	3	3
*	284	2	在电视上，觉得挺喜欢的	1	1	5	3	5	2	2	1	1	2	2	1	1	2	1	2	2	2	5	2	3	2	1	2	2	3	3
3*6	284	1	很吸引人，而且给人们带来了乐趣	2	2	4	3	3	2	2	3	2	3	2	3	2	3	2	2	3	5	2	3	2	2	1	2	4	3	3
*	311	1	很好看	2	2	2	1	3	3	1	3	2	3	3	2	2	3	1	3	2	5	4	3	2	4	1	1	6	1	2
*	335	2	二人转需要两个人很有默契才能完成节目	1	2	3	4	3	2	2	1	2	3	4	2	1	2	3	4	3	6	2	1	2	3	2	2	5	3	3
*	398	4	挺有意义的，应该留下来	1	1	2	1	2	1	1	1	2	1	2	3	1	2	2	3	4	2	1	2	1	1	2	3	9	1	2
*	324	1	新奇	3	2	3	2	2	4	2	2	2	3	1	3	2	2	3	3	2	6	2	7	3	7	1	1	12	2	2
x*0	323	4	需要耐心很足，一不小心就会弄坏	3	4	5	2	2	1	4	3	5	4	3	2	3	4	3	5	3	4	4	2	4	2	2	3	4	3	3
s*4	307	6	可以帮助我，改善我的不舒服	2	2	2	5	5	3	2	2	3	3	5	4	4	5	5	5	4	3	5	3	5	3	2	1	12	3	2
环*调	261	4	精致，艺术魅力大	1	1	4	1	1	3	3	2	4	1	1	1	1	2	2	4	3	1	5	4	3	2	2	2	4	3	3
你*7	368	2	搞笑，很接地气	3	2	3	2	2	4	2	2	3	1	3	3	3	4	3	2	2	6	4	6	5	3	1	3	9	1	3
*	270	2	很有魅力。	6	5	6	7	6	5	6	5	5	4	5	4	6	4	5	6	5	2	2	3	3	1	2	2	4	3	2
*	646	2	挺有趣的	3	2	3	2	4	2	2	2	2	1	3	3	2	2	2	2	1	6	2	1	4	3	1	2	5	2	3
*	1042	4	小小的剪纸艺术博大精深令人佩服	2	1	5	3	4	3	2	1	2	3	2	3	3	2	3	2	4	3	1	2	3	2	2	2	4	3	3
*	321	1	皮影戏博大精深，特别好看适合和朋友一起观看！	1	1	1	2	2	2	3	3	3	4	4	4	1	1	1	2	2	6	2	3	3	3	1	2	2	4	5
*	305	2	具有浓厚的地方风情	2	1	2	1	2	1	2	1	2	1	2	1	2	1	1	2	1	6	2	1	1	2	2	2	4	3	3
盛*6	516	7	感觉我们中华民族文化的博大精深	4	7	4	3	2	3	2	1	2	1	1	1	1	2	1	2	2	1	2	2	2	3	2	3	9	2	2
杜*牛	1041	1	皮影戏给人一种浓厚的乡土气息，艺术家们创作的不容易。	1	2	2	2	2	2	3	2	3	3	2	2	2	2	3	4	3	2	5	5	2	2	2	2	9	1	2
*	287	2	有趣的人	1	1	2	1	2	2	2	1	2	2	1	1	1	2	1	3	3	4	3	2	3	1	1	2	6	2	2
z*2	267	2	有意识，特别贴近生活，有乡土气息	1	2	1	2	3	1	3	2	3	3	2	3	1	2	5	6	1	2	2	1	6	1	1	2	4	3	3
原*他	361	1	真是越看越想看！老祖宗留下的宝贵文化遗产	1	2	3	1	2	1	3	1	2	1	2	1	2	1	3	1	2	7	2	1	2	3	1	2	4	3	3
*	262	2	感觉特别赞，个人喜好。	4	3	2	3	2	1	2	3	2	1	2	3	2	3	1	2	2	7	3	2	2	3	2	2	4	3	3
*	806	3	精美，清新，秀丽使人感受到苏州人的聪慧智巧	2	4	3	1	2	2	6	1	3	5	3	2	2	5	1	2	1	1	4	2	1	3	2	2	4	3	3
*	751	4	孩子学校让我接触到剪纸，看着简单做起来真的很难	3	2	3	2	4	2	2	2	3	1	3	3	2	2	2	2	3	6	3	3	3	2	2	2	8	1	2
踏*2	289	3	手工非常精美，具有很高的观赏性	1	2	3	1	1	2	1	1	2	1	1	2	1	2	1	3	4	2	1	2	1	1	1	2	4	3	3
*	1662	2	很好	2	3	3	3	3	2	2	2	3	2	4	4	2	2	3	1	2	5	3	2	3	3	2	2	7	3	3
*	300	2	非常開心搞笑的節目演出機具地方特色	2	1	7	3	2	1	1	2	1	1	2	1	2	1	1	1	2	1	1	2	2	1	1	2	3	3	5
c*c	637	4	构思，剪，刻，揭离，粘贴，修改，复制晒样。很令人惊艳	1	4	5	1	3	1	3	1	1	2	1	1	1	1	2	2	3	3	1	4	1	1	2	2	4	3	3
维*维	262	1	非常的震撼，动作配音都非常完美	1	3	2	1	1	1	4	2	3	3	2	1	1	2	2	1	3	7	3	2	3	1	1	1	7	2	2
*	476	2	很好听，也很好看，真的很厉害	2	1	2	2	3	2	1	2	1	2	1	2	2	1	2	3	2	5	2	1	2	1	1	3	4	2	3
*	300	2	有点意思	1	2	1	2	1	2	1	2	1	2	1	2	2	1	2	1	2	3	1	2	1	2	1	2	4	2	3
糖*牛	320	4	艺术气息浓厚，接地气，能从中提现中国悠久的历史文化	2	2	1	2	1	2	1	2	1	1	1	2	1	2	1	2	1	7	2	1	2	1	1	2	3	3	3
*	267	3	好好保护，这是艺术，这些需要有人去学习	3	2	3	3	1	2	3	1	3	3	2	2	4	3	2	3	1	6	3	2	3	2	1	3	2	3	3
*	450	1	演艺过程绘声绘色，引人入胜，十分贴近故事情节。	1	2	2	1	3	1	3	2	1	1	2	1	1	3	1	2	4	3	2	4	1	1	1	2	9	2	2
g*d	969	2	感觉蛮有意思的，让我感觉很高兴	3	1	2	3	2	1	2	3	2	3	2	1	2	3	1	1	2	6	1	3	2	2	1	2	6	3	3
*	266	3	图案优美，做工精细	1	2	3	2	1	3	1	1	2	1	1	1	1	2	4	4	2	1	2	1	3	1	1	3	3	3	4
*	272	4	具有浓郁的生活气息和艺术价值	1	1	2	1	1	2	2	1	2	1	1	2	2	1	1	2	2	7	1	1	2	1	2	3	5	2	3
*	372	2	节目很精彩，观看心情愉悦	2	2	5	3	2	3	1	1	1	2	1	1	2	1	3	2	3	3	3	2	3	2	1	3	4	3	3
*	247	2	感受到传统的戏剧文化	2	2	4	4	4	4	3	3	3	3	2	2	3	3	4	3	4	4	5	6	6	5	1	2	3	3	4
贰*心	261	1	皮影戏道具简单，却把表演演绎得活灵活现	1	1	3	2	1	2	1	1	3	1	2	2	2	1	3	1	2	6	3	3	2	3	1	2	4	3	3
y*g	415	2	热闹	3	3	2	2	3	2	3	1	2	1	2	2	2	1	1	2	1	6	3	2	2	1	2	2	4	3	2
s*1	565	4	剪纸艺术来源于生活，体现了民间艺术的造型意识跟审美	1	2	4	2	3	2	2	3	2	2	2	1	1	2	2	3	2	3	3	3	2	2	1	1	3	3	3
西*r	269	3	很精细，十分有观赏价值	1	2	4	2	2	1	2	1	1	2	1	2	2	2	1	1	1	2	5	5	2	3	2	1	1	3	1
*	676	2	看着特别过瘾，有亲和力	2	3	3	3	4	3	4	4	5	3	5	4	5	2	5	4	5	3	4	3	3	3	1	2	5	2	6
*	310	4	很好，很有传统文化的意义。	3	1	2	3	1	2	2	1	1	2	4	1	3	2	1	2	1	6	1	2	2	3	1	2	1	2	1
葛*1	364	4	精细的剪刀剪出了详细充满烟火气的生活	1	2	3	1	1	1	2	3	1	1	2	3	1	2	1	4	3	6	2	1	1	2	2	1	2	3	4
*	275	4	给人一种悠长美好的感受	2	1	2	3	2	1	2	2	1	2	2	1	2	1	2	2	1	6	1	2	2	1	2	3	3	3	4
*	301	1	很有民族的艺术气息，能感受到老一辈人的文化，很满足。	1	2	2	1	2	3	4	3	4	3	2	1	2	3	1	5	3	2	2	5	3	4	1	1	4	3	2
*	416	4	源远流长经久不衰具有极深的文化	2	3	1	4	4	6	2	5	1	5	3	5	3	3	1	4	5	5	4	3	4	5	2	2	4	3	2
*	283	1	中国的非物质文化博大精深	2	1	3	4	1	1	3	3	1	1	2	1	1	5	1	2	4	3	2	4	3	3	2	1	4	3	2
王*9	330	1	几个纸片居然演的活灵活现，真好玩	1	1	2	5	3	6	6	6	7	7	5	2	6	2	2	5	7	1	2	6	6	6	1	2	6	3	2
嗯*j	283	4	觉得非常不错，很值得我们喜欢和购买	2	4	4	4	5	5	3	4	6	4	6	4	4	6	3	5	4	1	5	4	6	2	2	2	7	2	3
*	280	3	中华文化博大精深	2	1	5	1	1	2	5	2	2	2	5	6	2	1	1	5	3	1	5	4	4	2	2	2	4	1	4
*	290	1	有浓厚的乡土气息	1	2	3	2	1	2	1	3	4	3	2	3	1	2	2	1	2	1	2	1	2	3	1	3	8	2	3
*	267	1	很好	2	3	1	2	2	2	3	3	2	1	3	3	1	2	3	2	2	4	4	4	4	3	2	2	4	3	2
*	1212	1	挺好很好看	3	2	3	2	2	4	2	2	2	1	2	2	2	2	3	3	2	6	3	3	2	4	2	2	9	2	3
*	364	1	好看	3	2	3	2	2	4	2	2	3	1	4	4	2	2	3	3	3	6	3	4	3	4	1	1	4	2	2
M*在	288	4	就是在不断的学习和感受历史文化的过程	2	2	3	1	2	4	3	4	2	3	4	2	3	2	3	1	2	7	2	3	4	2	1	2	4	3	3
*	312	1	人物栩栩如生，艺术家的技巧熟练，操作完美。	1	2	1	1	2	2	1	2	2	2	1	1	1	2	2	2	1	7	2	1	1	2	1	2	8	2	3
*	1104	2	很有感染力	2	1	4	3	1	2	1	2	1	2	1	1	1	2	2	1	1	4	1	2	1	3	2	2	4	3	3
*	330	2	很精彩，非常好听，很动人	2	1	2	1	2	1	2	1	2	3	2	1	2	1	2	3	2	7	1	2	3	2	1	3	6	2	3
战*庙	270	1	深刻领会中国文化和非物质文化带来的影响	2	3	4	1	4	1	5	1	1	3	1	1	1	2	1	4	3	6	3	1	3	2	1	1	9	3	3
伊*花	301	2	非常有趣	2	2	4	2	3	2	4	2	3	1	1	3	1	1	5	2	3	3	3	4	4	3	2	1	1	3	1
中*1	427	4	很棒	1	2	3	1	2	1	2	2	3	2	3	3	2	2	3	2	3	3	2	1	2	2	2	1	3	3	4
*	279	5	看着让人感到非常惊奇	3	1	5	3	5	3	3	2	3	2	3	2	2	1	3	5	2	2	4	6	3	5	1	1	1	3	1
*	257	2	很有趣，很好玩，还会继续关注二人转	1	2	5	2	2	3	2	2	2	3	1	2	3	3	2	3	2	5	2	2	3	1	2	2	5	3	3
*	340	4	一把剪刀，一张纸，可以剪出各种形状，很神奇。	1	2	2	1	3	2	2	1	2	2	1	1	1	1	2	2	3	2	5	3	3	2	2	2	4	3	3
被*淡	290	1	感受到了我国历史的辉煌，希望能一直保持下去	1	2	1	1	1	2	2	1	1	1	2	1	1	1	1	2	1	2	2	2	1	1	2	2	5	2	3
L*6	302	6	家里的凉茶很好喝，文化文明力量	3	4	3	4	2	5	2	3	4	5	2	5	3	4	4	2	2	4	4	4	3	3	1	2	2	3	5
可*y	361	4	感觉博大精深，震惊了我自己	2	2	4	1	2	3	2	1	2	1	1	1	3	2	3	1	3	7	1	2	1	2	2	1	1	2	1
*	337	3	感觉很奇妙，绣法很精妙	1	3	3	2	2	1	2	3	3	2	2	3	2	3	1	3	4	4	4	3	2	3	2	2	8	2	4
*	548	3	叹为观止，应该重视保护并发扬光大它	1	2	4	6	2	1	2	1	1	2	1	1	1	2	1	1	2	2	3	2	2	1	2	3	4	2	3
*	274	2	诙谐幽默，地方特色文化，我很喜欢看，你舍一顿饭，不舍二人转	1	1	3	4	4	2	5	2	2	3	4	1	1	2	3	2	1	6	3	4	2	2	1	2	3	3	3
*	291	2	很热闹，感到心情放松。	2	3	4	1	2	1	3	4	4	1	2	1	3	2	4	2	1	3	1	4	3	4	1	1	1	3	1
r*p	540	5	很受震撼，这么美的艺术应该有传承。要好好保护啊。	2	3	4	3	5	1	2	1	2	1	1	1	1	2	1	2	4	2	1	5	2	3	1	3	3	3	3
*	131	1	有趣，故事性很强，适合推广教育	2	3	4	6	5	3	4	2	6	2	1	1	2	1	3	2	5	2	3	4	2	4	2	3	6	3	3
*	337	3	很精巧，制作过程很手工	5	3	6	2	4	3	1	4	2	2	4	3	3	5	2	4	3	7	3	3	5	4	1	3	3	3	3
l*7	266	4	感觉非常有意义，也锻炼了动手能力	2	3	4	2	1	1	4	3	1	4	2	3	2	3	1	2	3	4	3	4	2	3	2	2	6	1	2
调*k	365	2	欣赏中国传统艺术文化感到特别的欣慰	1	2	3	1	2	3	3	1	2	3	1	2	1	2	3	2	3	7	3	3	2	1	1	3	5	3	4
*	251	2	精彩，体现民族文化和传承，记忆深刻。	1	4	6	2	2	2	1	1	2	2	1	3	1	2	3	1	3	1	2	3	2	3	1	3	3	3	4
*	368	2	喜欢这个调调，而且挺有意思的	1	1	6	3	5	1	2	1	3	1	1	1	3	1	5	1	3	1	1	2	6	4	1	3	5	3	3
*	431	1	让人觉得这些值得保护，现在人都不会	1	3	2	1	6	4	1	1	3	2	2	1	2	1	2	1	4	1	4	7	4	2	1	4	6	1	2
*	367	2	感觉很有趣，很有意思。看着也很开心。	2	2	4	5	5	4	2	2	4	3	2	2	2	3	3	2	4	2	5	5	5	4	2	1	9	1	2
蛋*4	315	1	非常喜欢，中国的非物质文化遗产是不能缺失的	1	2	2	5	3	1	1	1	2	1	3	1	1	2	1	1	2	1	3	1	1	1	2	2	5	3	3
*	352	1	好看	5	5	6	5	7	6	7	6	5	6	5	5	6	5	6	7	5	2	7	6	6	6	1	3	10	3	3
小*3	440	4	中国文化博大精深	1	1	1	3	2	2	3	4	5	3	2	1	1	1	2	4	4	2	6	3	4	4	2	2	8	1	2
林*9	278	4	很好，珍贵，很喜欢，历史悠久	1	2	1	3	2	1	2	3	2	3	2	3	1	2	1	2	1	5	2	3	3	2	2	2	4	1	2
抛*吆	1126	5	偶然遇见，具有历史沉淀感。	1	2	3	2	1	1	2	1	2	1	1	1	2	1	2	1	3	2	6	3	2	3	1	2	4	2	3
*	377	6	非物质文化遗产，是一个民族和地区古老的生命记忆和活态文化基因	2	3	3	1	4	2	2	3	3	1	2	1	1	1	2	2	1	4	2	4	3	3	1	2	6	3	2
*	409	2	东北二人转真好，特搞笑，看了心情好啊，想不开心就难，没事解解闷。	7	7	6	7	6	7	7	7	6	7	6	7	7	7	6	7	7	2	7	6	7	7	2	2	3	1	3
我*1	299	2	开心快乐的时光	1	1	3	2	1	3	2	3	2	2	3	3	1	3	3	3	2	5	2	3	2	1	2	4	8	1	2
性*4	477	4	剪纸文化传承了中华民族博大精深的体现	2	1	1	2	1	2	2	1	2	2	1	2	2	2	1	2	1	6	2	2	1	1	2	1	1	3	1
*	281	4	非常有特色的东西，能从中感受到制作者的别具匠心。	2	3	2	2	3	1	2	2	4	3	2	2	1	2	2	3	4	2	2	4	4	3	1	2	4	3	4
*	317	5	看到让我感到很惊奇	1	2	5	3	5	3	2	3	1	2	3	2	3	2	4	2	3	3	5	6	5	2	1	1	1	3	1
*	508	1	皮影艺术是世代民间艺人的智慧结晶，是中华民族珍贵的艺术瑰宝。	3	5	4	2	5	4	6	5	6	6	2	2	2	3	2	4	5	5	7	7	3	6	1	1	9	2	6
d*9	380	1	内心特别激动。开心。哈哈哈	2	2	3	2	3	2	3	2	4	3	1	2	3	2	3	2	3	6	3	4	2	3	2	1	4	3	3
*	279	2	很喜欢它的气氛	2	5	6	5	4	2	2	2	2	2	1	1	4	3	3	2	4	1	3	4	5	6	2	2	6	1	2
